# Supplementary material for: Identification of a differential metabolite-based signature in patients with late-stage knee osteoarthritis
Source: Osteoarthr Cartil Open. 2022 Apr 2;4(3):100258. doi: 10.1016/j.ocarto.2022.100258 (PMC9718221; doi:10.1016/j.ocarto.2022.100258)
Supplement: Multimedia component 1 [file mmc1.xlsx]

## Sheet: Supplementary Table 1
Supplementary Table 1. Demographic, anthropometric and clinical variables of the population. Bold P-values indicate statistical significance (P < 0.05).
OA ID	Sex (Male =0, Female =1)	Age (continuous)	Age [2 quantiles; ≤ 67 (median) = 0, otherwise 1]	Ethnicity (2 quantiles; caucasion = 0, otherwise 1)	BMI (continuous)	BMI [2 quantiles; ≤ 26.62 (median) = 0 ,otherwise 1]	High blood pressure	Lung disease (e.g. asthma, Chronic Obstructive Pulmonary Disease)	Diabetes	Ulcer or stomach disease	Kidney disease	Liver disease	Anemia or other blood disease	Cancer	Depression	Osteoarthritis/degenerative arthritis	Back pain	Rheumatoid arthritis	Heart attack/coronary artery disease	Heart failure	Stroke	High cholesterol	Thyroid problems	Sleep apnea	Dementia (memory loss, poor concentration)	Chronic neck pain	Migraine headaches	Chronic pelvic pain	Fibromyalgia	Comorbidity count ≤ 5 (median) = 0, otherwise 1	Daily over the counter medication	Daily NSAIDS	Daily muscle relaxant	Daily narcotic	Daily antidepressants	Daily neuroleptic	Any daily medication use (median = 0)
100-K	1	71	1	0	28.9823	1	0	0	0	0	0	0	0	0	0	1	1	1	0	0	0	1	0	0	0	0	0	0	0	0	0	0	0	0	0	0	0
1003-K	1	71	1	0	28.5154	1	0	0	0	0	0	0	0	0	0	1	1	0	0	0	0	0	1	0	0	0	0	0	0	0	1	0	0	0	0	1	1
1011-K	1	73	1	0	27.7309	1	1	0	0	0	0	0	0	0	0	1	1	0	0	0	0	0	0	0	0	0	0	0	0	0	0	1	0	0	0	1	1
1015-K	1	74	1	0	28.9647	1	0	0	0	1	0	0	1	0	0	1	0	0	0	0	0	1	1	1	0	0	0	0	0	1	0	1	0	0	0	1	1
1017-K	0	58	0	0	29.5966	1	0	0	0	0	0	0	0	0	0	1	0	0	0	0	0	0	0	0	0	0	0	0	0	0		0	0	0	0	0	0
1029-K	0	66	0	0	25.9025	0	0	0	0	0	0	0	0	0	0	0	0	0	0	0	0	1	0	0	0	0	0	0	0	0	1	0	0	0	0	0	1
103-K	0	73	1	0	24.6248	0	0	1	0	0	0	0	1	1	0	1	1	0	0	0	0	1	0	0	0	0	0	0	0	1	1	1	0	0	0	0	1
1033-K	0	70	1	0	29.2748	1	1	0	0	0	0	0	0	0	0	1	1	0	0	0	0	0	0	0	0	0	0	0	0	0	0	0	0	0	0	0	0
1044-K	0	65	0	0	26.9329	1	1	0	0	0	0	0	0	0	0	1	0	0	0	0	0	1	0	0	0	0	0	0	0	0	0	0	0	0	1	0	1
1046-K	0	65	0	0	25.1571	0	1	0	0	0	0	0	0	0	0	1	1	0	0	0	0	1	0	1	0	0	0	0	0	0	0	0	0	0	0	0	0
1054-K	0	71	1	0	24.2215	0	0	0	0	0	0	0	0	0	0	1	1	1	0	0	0	0	0	0	0	0	0	0	0	0	1	0	0	0	0	0	1
1057-K	0	61	0	0	26.6002	0	0	0	0	0	0	0	0	0	0	1	0	0	0	0	0	0	0	1	0	0	0	0	0	0	1	0	0	0	0	0	1
1058-K	0	72	1	0	29.4759	1	0	0	0	0	0	0	0	1	0	1	0	0	0	0	0	0	0	0	0	0	0	0	0	0	1	0	0	0	0	0	1
1060-K	0	89	1	0	27.3192	1	0	1	0	0	0	0	0	0	0	1	1	0	0	0	0	0	0	0	0	0	0	0	0	0	0	0	0	0	0	0	0
1064-K	0	78	1	0	29.0357	1	1	0	0	0	0	0	0	0	0	1	1	0	0	0	0	0	0	0	0	0	0	0	0	0	0	0	0	0	0	0	0
1066-K	1	57	0	0	21.0264	0	0	0	0	0	0	0	0	0	0	1	0	0	0	0	0	0	0	0	0	0	1	0	0	0	1	0	0	0	0	0	1
1068-K	0	62	0	0	25.5767	0	0	0	0	0	0	0	0	0	0	1	1	0	0	0	0	0	0	0	0	0	0	0	0	0	0	0	0	0	0	0	0
1076-K	1	50	0	0	27.5144	1	0	0	0	0	0	0	0	0	0	1	0	0	0	0	0	0	0	0	0	0	1	0	0	0	0	0	0	0	0	0	0
1077-K	0	78	1	0	29.4759	1	0	1	0	0	0	0	0	0	0	1	0	0	0	0	0	0	0	0	0	0	0	0	0	0	0	1	0	0	0	0	1
1087-K	1	83	1	0	26.6613	1	1	0	0	0	0	0	0	0	0	1	0	0	0	0	0	1	0	0	0	0	0	0	0	0	1	0	0	0	0	0	1
1096-K	1	78	1	0	29.5855	1	0	0	0	0	0	0	1	1	0	1	1	0	0	0	0	0	0	0	0	0	0	0	0	0	1	1	0	0	0	0	1
110-K	1	67	0	0	25.8473	0	0	0	0	0	0	0	1	0	0	1	1	0	0	0	0	0	0	0	0	0	1	0	0	0	1	0	0	0	0	0	1
1101-K	0	65	0	0	27.7801	1	0	0	0	0	0	0	0	0	0	1	1	1	0	0	0	0	0	1	0	0	0	0	0	0	0	0	0	0	1	0	1
1102-K	0	75	1	0	24.3272	0	0	0	0	1	0	0	1	1	0	1	0	0	0	0	0	1	0	0	0	0	0	0	0	0	0	0	0	0	0	0	0
1103-K	1	72	1	1	26.6613	1	1	0	0	0	0	0	0	0	0	0	0	0	1	0	0	1	0	0	0	0	0	0	0	0	1	1	0	0	0	0	1
1105-K	1	67	0	0	27.5148	1	0	0	0	0	0	0	0	0	0	1	1	0	0	0	0	0	0	0	0	0	0	0	0	0	1	0	0	0	0	0	1
1106-K	1	72	1	0	29.3256	1	0	0	0	0	0	0	0	0	0	1	0	0	0	0	0	1	0	0	0	0	0	0	0	0	0	1	0	0	0	0	1
111-K	1	61	0	0	22.9106	0	0	0	0	0	0	0	0	0	0	1	0	1	0	0	0	0	0	0	0	1	0	0	0	0	0	0	0	0	0	0	0
1146-K	0	79	1	0	26.6071	0	1	0	0	0	0	0	0	0	0	1	1	0	1	0	0	1	0	0	0	1	0	0	0	1	0	0	0	0	0	0	0
1147-K	0	62	0	0	27.3192	1	0	0	0	0	0	0	0	0	0	1	0	0	0	0	0	0	0	0	0	1	1	0	0	0	1	1	0	0	0	0	1
1151-K	1	69	1	0	27.1809	1	0	0	0	0	0	0	0	0	0	0	1	1	0	0	0	1	0	0	0	0	0	0	0	0	1	0	0	0	0	0	1
1157-K	0	78	1	0	26.6369	1	1	0	0	0	0	0	0	0	0	1	0	0	0	0	0	0	0	1	0	0	0	0	0	0	0	0	0	0	0	0	0
1158-K	0	66	0	0	29.8204	1	0	0	0	0	0	0	0	0	0	1	0	0	0	0	0	0	1	0	0	0	1	0	0	0	0	0	0	0	0	0	0
1164-K	0	61	0	0	25.8967	0	0	0	0	0	0	0	0	0	1	1	0	0	0	0	0	0	0	0	0	0	0	0	0	0	0	0	0	0	0	0	0
117-K	1	76	1	0	29.6827	1	1	0	0	1	0	0	0	1	0	1	1	0	0	0	0	1	1	0	0	1	0	0	0	1	0	0	0	0	0	0	0
1170-K	0	61	0	0	26.7957	1	0	0	0	0	0	0	0	0	0	1	0	0	0	0	0	0	0	0	0	0	0	0	0	0	0	1	0	0	0	0	1
1172-K	0	63	0	1	27.8196	1	1	0	0	0	0	0	0	0	0	1	0	0	0	0	0	0	0	0	0	0	0	0	0	0	0	0	0	0	0	0	0
1173-K	1	74	1	0	24.9412	0	1	1	0	0	0	0	0	0	0	1	0	0	0	0	0	1	0	0	0	0	0	0	0	0	0	1	0	0	0	0	1
1182-K	1	61	0	0	29.5858	1	0	0	0	0	0	0	0	0	0	1	1	1	0	0	0	0	0	0	0	0	0	0	0	0	0	0	0	1	0	0	1
1189-K	1	67	0	0	27.5214	1	0	0	0	0	0	0	0	0	0	1	0	0	0	0	0	0	0	0	0	0	1	0	0	0	0	0	0	0	0	0	0
1191-K	1	52	0	0	29.7116	1	0	0	0	0	0	0	0	0	0	1	0	0	0	0	0	0	0	0	0	0	1	0	0	0	0	0	0	0	0	0	0
1195-K	1	57	0	0	27.5148	1	0	0	0	0	0	0	0	0	0	1	0	0	0	0	0	0	1	0	0	0	0	0	0	0	0	0	0	0	0	0	0
1204-K	1	61	0	0	22.0171	0	0	0	0	0	0	0	0	0	0	1	0	0	0	0	0	0	0	0	0	0	0	0	0	0	1	0	0	0	0	0	1
1206-K	1	88	1	0	26.3117	0	1	0	0	0	1	0	0	0	0	1	1	1	1		1	1	1	0	0	0	0	1	0	1	1	0	0	1	0	0	1
1223-K	0	53	0	0	25.8967	0	0	1	0	0	0	0	0	0	0	0	0	0	0	0	0	0	0	0	0	0	0	0	0	0	0	0	0	0	0	0	0
1226-K	1	53	0	0	25.8787	0	0	0	0	0	0	0	0	0	0	1	0	0	0	0	0	0	0	0	0	0	0	0	0	0	0	0	0	0	0	0	0
1227-K	1	75	1	0	26.4893	0	0	0	0	0	0	0	0	0	0	1	1	0	0	0	0	0	0	0	0	1	0	0	0	0	0	0	0	0	0	0	0
1231-K	0	65	0	1	28.0817	1	1	0	0	0	1	0	1	0	0	1	1	0	0	0	0	1	0	1	0	1	0	0	0	1	1	0	0	0	0	0	1
1260-K	0	61	0	0	25.1571	0	1	0	0	0	0	0	0	0	0	1	1	1	0	0	0	0	0	0	0	0	0	0	0	0	0	0	0	0	0	0	0
1271-K	0	72	1	0	29.9093	1	1	0	0	0	0	0	0	0	0	1	1	0	0	0	0	0	0	0	0	0	0	0	0	0	0	0	0	0	0	0	0
1279-K	1	74	1	0	24.3769	0	1	1	0	0	0	0	0	0	1	1	1	0	0	0	1	1	0	1	0	0	0	0	0	1	1	1	0	0	1	0	1
1286-K	0	65	0	1	23.6713	0	1	0	0	0	0	0	0	0	0	1	1	0	0	0	0	0	0	0	0	0	0	0	0	0	0	0	0	0	0	0	0
1304-K	1	55	0	0	26.5143	0	0	0	0	0	0	0	0	0	0	1	0	0	0	0	0	1	0	0	0	0	0	0	0	0	1	0	0	0	0	0	1
1310-K	0	60	0	0	28.3048	1	0	0	0	0	0	0	0	0	0	0	0	0	0	0	0	0	0	0	0	0	0	0	0	0	0	0	0	0	0	0	0
133-K	0	72	1	0	23.0716	0	1	0	0	0	0	0	0	1	0	1	0		0	0	0	1	0	0	0	1	0	1	0	1	1	0	0	0	0	0	1
139-K	0	85	1	0	29.3503	1	0	0	0	0	0	0	0	0	0	1	1	0	0	0	0	0	0	0	0	0	0	0	0	0	1	1	0	0	0	0	1
16-K	1	74	1	0	27.4028	1	1	0	0	0	0	0	0	0	0	1		0	0	0	0	0	0	0	0	0	0	0	0	0	0	0	0	0	0	0	0
162-K	1	62	0	0	28.5154	1	1	0	0	0	0	0	0	0	0	1	0	0	0	0	0	0	0	0	0	0	0	0	0	0	1	1	0	0	0	0	1
163-K	1	71	1	0	20.2177	0	0	0	0	0	0	0	0	0	0	1	0	0	0	0	0	0	0	0	0	0	1	0	0	0	0	0	0	0	0	0	0
175-K	1	60	0	0	22.9106	0	1	0	0	0	0	0	0	0	1	1	1	0	0	0	0	0	1	0	0	1	1	0	1	1	0	0	0	0	0	0	0
180-K	0	75	1	0	24.1559	0	1	0	0	0	0	0	0	0	0	1	0	0	1	0	0	1	1	0	0	0	0	0	0	0	0	0	0	0	0	0	0
188-K	1	56	0	0	25.8967	0	0	1	0	0	0	0	0	0	0	1	0	0	0	0	0	1		0	0	0	0	0	0	0	1	0	0	0	0	0	1
197-K	0	60	0	0	27.103	1	0	0	0	0	0	0	0	0	0	1	0	0	0	0	0	0	0	0	0	0	0	0	0	0	0	1	0	0	0	0	1
211-K	0	64	0	0	27.8611	1	0	0	0	0	0	0	0	0	0	1	1	1	0	0	0	0	0	1	0	0	0	0	0	0	0	0	0	0	0	0	0
216-K	1	62	0	1	24.3788	0	0	0	0	0	0	0	0	0	1	0	1	1	0	0	0	0	0	1	0	0	0	0	0	0	1	0	0	0	0	0	1
222-K	1	58	0	0	23.827	0	0	0	0	0	0	0	0	0	0	1	0	0	0	0	0	0	0	1	0	0	0	0	0	0	1	0	0	0	0	0	1
229-K	0	61	0	0	29.2202	1	0	0	0	0	0	0	0	0	0	1	0	0	0	0	0	0	0	0	0	0	0	0	0	0	0	0	0	0	0	0	0
23-K	0	60	0	0	26.555	0	0	0	0	0	0	0	0	0	0	1	0	1	0	0	0	0	1	1	0	0	0	0	0	0	0	0	0	0	0	0	0
230-K	0	58	0	0	29.4759	1	0	0	0	0	0		0	0	0	0	0	0	0	0	0	0	0	0	0	0	0	0	0	0	0	0	0	0	0	0	0
233-K	0	62	0	0	23.159	0	1	0	0	0	0	0	0	0	1	1	0	0	0	0	0	0	0	1	0	0	0	0	0	0	1	1	0	0	1	0	1
241-K	0	57	0	0	29.8998	1	1	0	0	0	0	0	0	0	0	0	0	0	0	0	0	0	0	0	0	0	0	0	0	0	1	0	0	0	0	0	1
25-K	1	69	1	0	27.5148	1	0	0	0	0	0	0	0	0	0	1	1	0	0	0	0	1	0	0	0	0	0	0	0	0	0	1	0	0	0	0	1
252-K	1	61	0	0	21.8351	0	0	0	0	0	0	0	0	0	1	1	0	0	0	0	0	0	1	0	0	0	0	0	0	0	0	0					0
263-K	1	64	0	0	24.2532	0	0	0	0	0	0	0	0	0	0	0	0	0	0	0	0	0	0	0	0	0	0	0	0	0	0	0	0	0	0	0	0
269-K	0	66	0	0	25.7397	0	0	0	0	0	0	0	0	0	0	1	0	0	0	0	0	1	0	0	0	0	0	0	0	0	1	0	0	0	0	0	1
273-K	1	61	0	0	24.216	0	0	0	0	0	0	0	0	0	1	1	1	0	0	0	0	0	0	0	1	0	0	0	0	0	0	0	0	1	0	0	1
278-K	0	55	0	0	25.8813	0	1	0	0	0	0	0	0	0	0	1	1	0	0	0	0	0	0	0	0	0	0	0	0	0	0	0	0	0	0	0	0
280-K	1	76	1	0	26.7596	1	1	0	0	0	0		0	0	0	1	0	0	0	0	0	0	0	0	0	0	0	0	0	0	1	0	0	0	1	0	1
284-K	0	67	0	0	29.5966	1	1	0	0	0	0	0	0	0	0	1	0	0	0	0	0	0	0	0	0	0	0	0	0	0	0	0	0	0	0	0	0
287-K	0	53	0	0	24.7381	0	0	0	0	0	0	0	0	0	0	0	1	0	0	0	0	0	0	0	0	0	0	0	0	0	0	0	0	0	0	0	0
288-K	0	79	1	0	27.1918	1	0	0	0	0	0	0	0	0	0	0	0	0	1	0	0	0	0	0	0	0	0	0	0	0	0	0	0	0	0	0	0
29-K	1	77	1	0	25.1827	0	1	0	0	0	0	0	0	0	0	1	1	0	0	0	0	1	1	0	0	0	0	0	0	0	1	0	0	0	0	0	1
292-K	1	69	1	0	25.0506	0	1	0	0	0	0	0	0	0	0	1	1	0	0	0	0	0	1	0	0	0	0	0	0	0	0	0	0	1	0	0	1
294-K	1	72	1	1	20.1776	0	0	0	0	0	0	0	0	0	1	1	0	0	0	0	0	0	0	0	0	1	1	0	0	0	0	0	0	0	1	0	1
305-K	0	78	1	0	24.6411	0	0	0	0	0	0	0	0	0	0	0	0	0	0	0	0	1	0	0	0	0	0	0	0	0	0	0	0	0	0	0	0
308-K	0	70	1	0	22.3621	0	0	0	0	0	0	0	0	0	0	1	1	0	0	0	0	0	0	0	0	0	0	0	0	0	1	1	0	0	0	0	1
312-K	1	74	1	0	29.2414	1	0	0	0	0	0	0	0	0	0	1	0	0	0	0	0	1	1	0	0	0	0	0	0	0	0	0	0	0	0	0	0
315-K	1	66	0	1	28.3776	1	0	0	0	0	0	0	0	0	0	1	0	0	1	0	0	0	0	0	0	0	0	0	0	0	0	0	0	0	0	0	0
317-K	0	57	0	1	26.4143	0	1	0	0	0	0	0	0	0	0	0	0	0	0	0	0	1	0	0	0	0	0	0	0	0	0	0	0	0	0	0	0
319-K	0	67	0	0	25.0176	0	0	0	0	0	0	0	0	0	0	1	0	0	0	0	0	0	0	0	0	0	0	0	0	0	0	0	0	0	0	0	0
324-K	1	65	0	1	22.0171	0	0	0	0	0	0	0	0	0	0	1	0		0	0	0	0	0	0	0	1	0	0	0	0	0	0	0	0	0	0	0
328-K	0	84	1	0	26.6369	1	0	0	0	0	0	0	0	0	0	0	1	0	0	0	0	1	0	0	0	1	0	1	0	0	0	0	0	0	0	0	0
333-K	0	49	0	0	29.1599	1	0	0	0	0	0	0	0	0	0	1	1	0	0	0	0	0	0	0	0	0	0	0	0	0	0	0	0	0	0	0	0
335-K	0	68	1	0	26.8386	1	0	0	0	0	0	0	0	0	0	1	1	0	0	0	1	1	0	0	0	1	0	0	0	0	0	0	0	1	0	0	1
336-K	1	71	1	0	21.5011	0	0	1	0	0	0	0	0	0	0	1	1	0	0	0	0	0	0	0	0	0	0	0	0	0	1	0	0	0	0	0	1
345-K	1	62	0	0	29.9222	1	0	0	0	0	0	0	0	1	0	1	0	0	0	0	0	0	0	0	0	0	0	0	0	0	1	1	0	0	0	0	1
346-K	1	68	1	0	23.776	0	1	0	0	1	0	0	0	0	0	1	1	0	0	0	0	0	1	0	0	0	1	0	0	1	0	0	0	0	0	0	0
356-K	1	81	1	0	26.1294	0	1	1	0	0	0	0	0	1	0	1	1	0	0	0	0	1	0	0	0	0	0	0	0	1	0	0	0	1	0	0	1
357-K	0	60	0	0	26.5021	0	1	0	0	0	0	0	0	1	0	1	0	0	0	0	0	0	0	0	0	0	0	0	0	0	0	0	0	0	0	1	1
359-K	0	72	1	0	25.6866	0	1	0	0	1	0	0	0	0	1	0	0	0	0	0	0	1	0	0	0	0	0	0	0	0	1	0	0	0	1	0	1
369-K	1	73	1	0	26.3173	0	0	0	0	0	1	0	0	0	1	1	1	0	0	0	0	0	0	0	0	1	0	0	0	0	1	0	0	0	1	0	1
371-K	0	64	0	0	28.1168	1	0	0	0	0	0	0	0	0	0	1	0	0	0	0	0	1	0	0	0	0	0	0	0	0	0	1	0	1	0	0	1
39-K	1	61	0	0	20.641	0	0	0	0	0	0	0	0	0	1	1	0	0	0	0	0	0	0	0	0	0	0	0	0	0	0				1		1
396-K	1	60	0	0	26.2718	0	1	0	0	0	0	0	0	0	1	1	0	1	0	0	0	1	0	1	0	0	0	0	0	1	0	0	0	0	1	0	1
40-K	0	61	0	0	24.0622	0	1	0	0	0	0	0	0	0	0	1	1	0	0	0	0	1	0	0	0	0	0	0	0	0	0	0	0	0	0	0	0
410-K	0	54	0	0	23.7978	0	0	0	0	1	0	0	0	0		1	0	0	0	0	0	0	0	0	0	0	0	0	0	0	0	0	0	0	0	0	0
42-K	0	60	0	0	26.3755	0	0	0	0	0	0	0	0	0	0	0	0	0	0	0	0	0	0	0	0	0	0	0	0	0	0	0	0	0	0	0	0
430-K	0	61	0	0	28.5648	1	0	0	0	0	0	0	0	0	0	1	0	0	0	0	0	0	0	0	0	0	0	0	0	0	0	0	0	0	0	0	0
431-K	1	73	1	0	27.4961	1	0	1	0	0	0	0	0	0	0	1	0	0	0	0	0	0	1	0	0	0	1	0	0	0	0	1	0	1	0	0	1
44-K	1	56	0	0	21.6565	0	1	0	0	0	0	0	0	0	0	1	1	0	0	0	0	1	0	0	0	0	0	0	0	0	0	0	0	0	0	0	0
440-K	0	62	0	0	28.9498	1	0	0	0	0	0	0	0	0	0	1	1	0	0	0	0	1	0	0	0	0	0	0	0	0	0	0	0	0	0	0	0
443-K	1	57	0	1	27.399	1	0	0	0	0	0	0	0	0	1	1	1	0	0	0	0	0	1	0	1	1	1	0	1	1	1	0	0	0	1	0	1
445-K	0	67	0	0	28.3048	1	1	0	0	0	0	0	0	0	0	0	0	0	0	0	0	0	0	0	0	0	0	0	0	0	0	0	0	0	0	0	0
449-K	1	83	1	0	29.1824	1	0	0	0	0	0	0	0	0	0	1	0	0	0	0	0	0	0	0	0	0	0	0	0	0	1	0	0	0	0	0	1
455-K	1	73	1	0	24.4252	0	0	0	0	0	0	0	0	0	0	1	0	0	0	0	0	1	1	0	0	0	1	0	0	0	1	0	0	0	0	0	1
458-K	0	67	0	0	27.8129	1	0	0	0	0	0	0	0	0	0	1	1	0	0	0	0	1	1	0	0	0	0	0	0	0	0	1	0	0	0	1	1
467-K	1	69	1	0	24.1797	0	0	0	0	0	0	0	0	0	0	1	0	0	0	0	0	0	1	0	0	0	0	0	0	0	0	0	0	0	0	0	0
476-K	1	69	1	0	27.8196	1	0	0	0	0	0	0	0	0	0	1	1	0	0	0	0	1	0	0	0	0	0	0	0	0	0	0	0	0	0	0	0
478-K	0	78	1	0	25.5257	0	0	1	0	0	0	0	0	0	0	1	0	0	0	0	0	0	0	0	0	0	0	0	0	0	1	0	0	0	0	0	1
479-K	1	89	1	0	24.1936	0	1	1	0	0	0	0	0	0	0	1	0	0	0	0	0	0	0	0	0	1	0	0	0	0	1	0	0	0	0	0	1
494-K	1	72	1	1	24.4634	0	1	0	0	0	0	0	0	1	0	1	1	0	0	0	0	1	0	0	0	0	0	0	0	0	1	0	0	0	0	0	1
497-K	1	71	1	0	27.5148	1	0	0	0	0	0	0	0	0	0	1	0	0	0	0	0	0	0	0	0	0	0	0	0	0	0	0	0	0	0	0	0
501-K	1	66	0	0	29.1135	1	0	0	0	0	0	0	0	0	0	1	1	0	0	0	0	0	0	0	0	0	0	0	0	0	0	0	0	0	0	0	0
504-K	1	62	0	0	27.8654	1	1	0	0	0	0	0	0	0	0	1	1	0	0	0	0	1	0	0	0	0	0	0	0	0	1	0	0	0	0	0	1
505-K	0	82	1	0	25.5977	0	0	0	0	0	0	0	0	0		1	0	0	0	0	0	0	0	0	0	0	0	0	0	0	0		0		0	0	0
506-K	0	70	1	0	24.3275	0	0	0	0	0	0	0	0	0	0	0	0		0	0	0	0	0	0	0	0	0	0	0	0	0	0	0	0	0	0	0
507-K	0	72	1	1	24.841	0	1	0	0	0	0	0	0	0	0	1	1	1	0	0	0	1	0	1	0	0	0	0	1	1	0	0	0	0	0	0	0
512-K	1	79	1	1	25.6599	0	1	0	0	0	0	0	0	0	0	1	0	1	0	0	0	0	0	0	0	0	0	0		0	0	0	0		0	0	0
515-K	0	72	1	0	23.7245	0	0	0	0	0	0	0	0	1	0	0	1	0	0	0	0	0	0	0	0	0	0	0	0	0	1	1	0	1	0	0	1
519-K	1	63	0	0	26.6811	1	1	0	0	0	0	0	0	0	0	1	0	0	0	0	0	1	0	0	0	0	0	0	0	0	0	1	0	0	0	0	1
529-K	1	68	1	0	29.2414	1	0	0	0	0	0	0	0	0	0	1	1	0	0	0	0	0	0	0	0	0	1	0	1	0	0	0	0	0	0	0	0
533-K	1	69	1	1	25.4099	0	0	0	0	0	0	0	0	0	0	1	1	0	0	0	0	1	0	0	0	1	0	1	0	0		1		1			1
54-K	1	58	0	0	25.1132	0	0	0	0	0	0	0	0	0	0	1	0	0	0	0	0	0	0	0	0	0	0	0	0	0	0	0	0	0	0	0	0
541-K	1	61	0	1	27.8226	1	1	0	0	0	0	0	0	0	0	1	0	0	0	0	0	1	1	0	0	0	0	0	0	0	0	1	0	0	0	0	1
543-K	1	67	0	0	24.0812	0	0	0	0	0	0	0	0	0	0	1	0	0	0	0	0	1	0	0	0	0	0	0	0	0	0	0	0	0	0	0	0
545-K	1	57	0	1	27.5144	1	1	0	0	0	0	0	0	0	0	1	1	0	0	0	0	1	1	0	0	0	0	0	0	0	0	1	0	0	0	0	1
546-K	1	74	1	0	29.3561	1	1	0	0	0	0	0	0	1	1	1	0	0	0	0	0	0	1	0	0	0	0	0	0	0	1	0	0	0	1	0	1
55-K	1	64	0	0	29.3256	1	0	0	0	0	1	0	0	0	1	1	1	1	0	0	0	0	0	1	1	1	1	1	1	1	0	1	0	1	1	1	1
56-K	1	52	0	0	29.9222	1	0	0	0		0	0	0	0	1	1	1	0	0	0	0	0	0	0	0	0	0	0	0	0	1	1	0	0	1	0	1
560-K	1	72	1	0	26.6811	1	0	0	0	0	0	0	0	0	0	1		0	0	0	0	1		0	0	1	0	0	0	0	0	0	0	0	0	0	0
563-K	1	62	0	0	27.8926	1	0	1	0	0	0	0	0	1	1	1	0	0	0	0	0	0	0	0	0	0	0	0	0	0	0	0	0	0	0	0	0
564-K	1	71	1	0	24.8359	0	0	0	0	0	0	0	0	0	0	1	1	0	0	0	0	0	0	0	0	0	1	0	0	0	1	0	0	0	0	0	1
586-K	0	70	1	0	28.188	1	1	0	0	0	0	0	0	1	0	1	1	0	0	0	0	0	0	0	0	0	0	0	0	0	1	0	0	0	0	0	1
598-K	1	78	1	0	21.6784	0	0	0	0	0	0	0	0	0	0	1	0	0	0	0	0	0	0	0	0	1	0	0	1	0	1	0	0	0	0	0	1
604-K	0	67	0	0	25.143	0	0	0	0	0	0	0	0	0	0	1	0	0	0	0	0	1	0	0	0	0	0	0	0	0	0	0	0	0	0	0	0
605-K	1	79	1	0	23.0381	0	1	0	0	0	0	0	0	0	1	1	1	1	0	0	0	0	0	0	0	0	0	0	0	0	0	1	0	1	1	1	1
615-K	1	63	0	0	21.5678	0	0	0	0	0	0	0	0	0	1	1	1	0	0	0	0	0	0	0	0	0	0	0	0	0	0	0	0	0	0	0	0
617-K	1	68	1	0	29.2414	1	0	0	0	0	0	0	0	0	0	1	0	0	0	0	0	0	0	0	0	0	1	0	0	0	1	1	0	0	0	0	1
619-K	1	70	1	1	23.3459	0	1	0	0	0	0	0	0	0	0	1	0	0	0	0	0	0	0	0	0	0	0	0	0	0	1	1	0	0	0	0	1
622-K	0	75	1	0	25.7943	0	0	0	0	0	0	0	0	0	0	1	1	0	0	0	0	0	0	0	0	0	0	0	0	0	0	0	0	0	0	0	0
630-K	1	70	1	0	26.5256	0	0	0	0	1	0	0	0	0	0	1	0	0	0	0	0	1	0	0	0	0	1	0	0	0	1	0	0	1	0	0	1
639-K	1	47	0	0	26.133	0	0	1	0	0	0	0	0	0	0	1	1	0	0	0	0	1	0	0	0	1	0	0	0	0	0	1	0	1	0	0	1
640-K	1	59	0	0	21.3499	0	0	0	0	0	0	0	0	1	0	1	0	0	0	0	0	0	0	0	0	0	1	0	0	0	1	1	0	0	0	0	1
645-K	1	65	0	0	28.5648	1	0	0	0	0	0	0	0	0	0	1	0	0	0	0	0	0	0	0	0	0	0	0	0	0	1	1	0	0	0	0	1
656-K	1	68	1	0	25.0135	0	0	0	0	0	0	0	0	0	0	1	0	0	0	0	0	0	0	0	0	0	0	0	0	0	1	1	0	0	0	0	1
673-K	0	68	1	0	28.757	1	1	0	0	0	0	0	0	0	0	1	0	0	0	0	0	0	0	0	0	0	0	0	0	0	1	0	0	0	0	0	1
675-K	1	73	1	0	22.0115	0	1	0	0	0	0	0	0	0	0	1	1	0	0	0	0	0	0	0	0	1	1	0		0	0	0	0	0	0	0	0
676-K	1	77	1	1	25.442	0	1	0	0	0	0	0	0	0	0	1	0	0	0	0	0	0	0	0	0	0	0	0	0	0	1	0	0	0	0	0	1
678-K	0	69	1	0	25.7322	0	1	0	0	0	0	0	0	0	0	0	0	0	0	0	0	1	0	1	0	0	0	0	0	0	0	0	0	0	0	0	0
679-K	1	62	0	0	28.4927	1	1	0	0	0	0	0	0	0	0	1	0	0	0	0	0	0	0	0	0	0	0	0	0	0	0	0	0	0	0	0	0
697-K	1	63	0	0	28.959	1	0	1	0	0	0	0	0	0	0	1	0	0	0	0	0	0	0	0	0	0	0	0	0	0	1	0	0	0	0	0	1
705-K	1	67	0	0	28.3776	1	0	0	0	0	0	0	0	0	0	1	0	0	0	0	0	0	0	0	0	1	0	0	0	0	0	1	0	1	0	0	1
718-K	1	71	1	0	26.0473	0	1	0	0	0	0	0	1	1	0	1	0	0	0	0	0	1	0	0	0	0	0	0	0	0	0	0	0	0	0	0	0
724-K	1	77	1	0	23.533	0	0	0	0	0	0	0	0	0	0	1	1	0	0	0	0	0	0	0	0	0	0	0	0	0	1	0	0	0	0	0	1
728-K	1	64	0	1	28.2509	1	0	0	0	0		0	0	0	0	1	1	0	0	0	0	1	0	1	0	1	1	0	1	1	1	1	1	1	0	0	1
73-K	0	83	1	0	24.4588	0	0	0	0	0	0	0	0	0	0	1	0	0	0	0	0	1	0	0	0	1	0	0	0	0	0	0	0	0	0	0	0
730-K	0	58	0	1	28.0285	1	1	0	0	0	0	0	0	0	0	1	1	1	0	0	0	1	1	0	1	0	0	0	0	1	0	0	0	0	0	0	0
733-K	1	67	0	0	24.1797	0	0	0	0	0	0	0	0	0	0	1	0	0	0	0	0	0	1	0	0	0	0	0	0	0	0	0	0	0	0	0	0
735-K	1	71	1	1	24.4967	0	0	0	0	0	0	0		0	0	1	0	0	0	0	0	0	1	0	0	0	0	0	0	0	1	0	0	0	0	0	1
74-K	0	78	1	0	25.1624	0	1	0	0	0	0	0	0	1	0	1		0	0	0	0	1	0	1	0	1	0	1	0	1	1	0	0	0	0	0	1
742-K	1	74	1	0	27.9862	1	0	0	0	0	0	0	0	0	1	1	1	0	0	0	0	0	1	0	0	0	0	0	0	0	0	0	0	0	1	0	1
754-K	0	78	1	0	25.5937	0	1	0	0	0	0	0	0	0	1	0	0	0	0	0	0	1	0	0	0	1	0	0	0	0	1	1	0	0	1	0	1
757-K	1	68	1	0	25.4766	0	0	0	0	0	0	0	0	0	0	1	0	0	0	0	0	0	0	0	0	0	1	0	0	0	1	0	0	0	0	0	1
76-K	0	73	1	0	27.8867	1	0	0	0	0	0	0	0	1	0	1	0	0	0	0	0	0	0	0	0	0	0	0	0	0	0	0	0	0	0	0	0
772-K	1	67	0	0	23.4605	0	0	0	0	0	0	0	0	0	0	1	1	0	0	0	0	0	1	0	0	1	1	0	1	1	1	0	0	0	0	1	1
774-K	0	55	0	0	28.5117	1	0	0	0	0	0	0	0	0	0	1	0	0	0	0	0	0	0	0	0	0	0	0	0	0	0	0	0	1	0	0	1
775-K	1	68	1	0	22.3757	0	1	0	0	0	0	0	0	0	1	1	1	1	0	0	0	1	1	0	0	1	0	0	1	1	0	0	0	1	1	0	1
777-K	1	66	0	0	23.3855	0	0	0	0	0	0	0	0	0	0	1	1	0	1	0	0	1	0	0	0	0	0	0	0	0	1	0	0	0	0	0	1
78-K	1	50	0	0	29.8204	1	1	0	0	0	0	0	0	0	1	1	1	0	0	0	0	0	0	0	0	1	1	0	1	1	0	0	0	0	1	1	1
784-K	0	78	1	0	25.6418	0	0	0	0	0	0	0	0	0	0	1	0	0	0	0	0	1	0	0	0	0	0	0	0	0	0	0	0	0	0	0	0
786-K	0	71	1	0	27.5148	1	1	0	0	0	0	0	0	0	0	1	0	0	0	0	0	1	0	0	0	0	0	0	0	0	1	1	0	0	0	0	1
810-K	0	59	0	0	29.592	1	1	0	0	0	0	0	0	0	0	1	0	0	0	0	0	1	0	1	0	0	0	0	0	0	0	0	0	0	0	0	0
817-K	1	70	1	0	24.798	0	0	0	0	0	0	0	0	0		1	0	0	0	0	0	1	0	0	0	0	0	0	0	0	0	1	0	0	0	0	1
822-K	0	69	1	0	27.3192	1	1	0	0	0	0	0	0	0	0	1	1	0	0	0	0	0	0	1	0	0	0	0	0	0	0	1	0	0	0	0	1
826-K	1	76	1	0	27.5482	1	1	0	0	0	0	0	0	0	0	1	0	0	0	0	0	1	0	0	0	0	0	0	0	0	1	0	0		0	0	1
828-K	1	59	0	0	19.953	0	0	0	0	0	0	0	0	0	0	1	0	0	0	0	0	0	1	0	0	1	0	0	0	0	0	0	0	0	0	0	0
836-K	0	69	1	0	21.5502	0	1	0	0	0	0	0	0	0	0	1	0	0	0	0	0	0	0	0	0	0	0	0	0	0	0	0	0	0	0	0	0
838-K	1	70	1	1	26.2718	0	1	1	0	0	0	0	0	0	0	1	0	0	0	0	0	1	0	0	0	0	0	0	0	0	1	0	0	0	0	0	1
851-K	0	83	1	0	26.6811	1	1	0	0	0	0	0	0	0	0	1	0	0	0	0	0	0	0	0	0	0	0	0	0	0	0	0	0	0		0	0
852-K	0	61	0	0	28.1607	1	0	0	0	0	0	0	0	0	0	1	0	0	0	0	0	1	0	0	0	0	0	0	0	0	1	1	0	0	0	0	1
854-K	1	66	0	0	23.9217	0	1	0	0	0	0	0	0	0	0	1	0	0	0		0	1	0	0	0	1	0	0	0	0	1	0	0	0	0	0	1
86-K	1	68	1	0	29.1135	1	0	0	0	0	0	0	0	0	0	1	0	0	0	0	0	1	0	0	0	0	0	0	0	0	1	0	0	0	0	0	1
860-K	0	74	1	0	24.4435	0	1	0	0	0	0	0	0	0	0	1	0	0	1	0	0	0	1	0	0	0	0	0	0	0	1	0	0	0	0	0	1
866-K	1	72	1	0	25.11	0	0	0	0	0	0	0	0	0	0	1	0	0	0	0	0	0	0	0	0	0	0	0	0	0	0	0	0	0	0	0	0
868-K	0	64	0	0	26.6002	0	0	0	0	0	0	0	0	0	0	1	0	0	0	0	0	0	0	0	0	0	1	0	0	0	1	1	0	1	0	0	1
875-K	0	80	1	0	26.6369	1	0	0	0		0	0	0	0	0	1	0	0	0	0	0	1		0	0	0	0	0	0	0	0	0	0	0	0	0	0
88-K	1	47	0	0	29.2896	1	0	0	0	0	0	0	0	0	0	1	1	0	0	0	0	0	0	0	0	1	0	0	1	0	1	0	0	0	1	0	1
880-K	1	67	0	0	22.3611	0	1	0	0	0	0	0	0	0	0	1	0	0	0	0	0	1	0	0	0	0	0	0	0	0	0	0	0	0	0	0	0
887-K	0	59	0	0	29.4759	1	0	0	0	0	0	0	0	0	0	0	0	0	0	0	0	0	0	0	0	0	0	0	0	0	0	0	0	0	0	0	0
891-K	1	79	1	1	25.2853	0	0	0	0	0	0	0	0	0	0	0	0	0	0	0	0	0	0	0	0	0	0	0	0	0	0	0	0	0	0	0	0
897-K	1	72	1	0	27.3369	1	0	0	0	0	0	0	0	0	0	1	0	0	0	0	0	0	1	0	0	0	0	0	0	0	1	1	0	0	0	0	1
899-K	0	80	1	0	23.7598	0	0	1	0	0	0	0	0	0	0	1	0	0	0	0	0	0	0	0	0	0	0	0	0	0	1	0	0	0	0	0	1
903-K	1	67	0	0	25.8562	0	0	0	0	0	0	0	0	0	0	1	0	0	0	0	0	0	0	0	0	0	0	0	0	0	0	0	0	0	0	0	0
904-K	1	72	1	0	24.2692	0	1	0	0	0	0	0	0	0	0	0	1	0	0	0	0	0	0	0	0	0	0	0	0	0	0	0	0	0	0	0	0
927-K	1	82	1	0	24.6835	0	0	0	0	0	0	0	0	0	0	1	0	0	0	0	0	0	0	0	0	0	0	0	0	0	0	0	0	0	0	0	0
930-K	1	61	0	0	27.4927	1	0	0	0	0	0	0	0	0	0	1	1	0		0	0	1	0	0	0	0	0	0	0	0	0	0	0	0	1	0	1
943-K	0	64	0	1	26.2072	0	0	0	0	0	0	0	0	0	0	0	0	0	0	0	0	0	0	0	0	0	0	0	0	0	0	0	0	0	0	0	0
951-K	0	61	0	0	29.7116	1	0	0	0	0	0	0	0	0	0	1	0	0	0	0	0	1	0	0	0	0	0	0	0	0	0	0	0	0	0	0	0
957-K	0	59	0	0	28.4251	1	0	0	0	0	0	0	0	0	0	1	1	0	1	0	0	0	0	0	0	0	0	0	0	0	0	0	0	0	0	0	0
960-K	0	85	1	0	21.3015	0	1	0	0	0	0	0	0	0	1	1	0	0	0	0	1	0	0	0	0	0	0	0	0	0	1	0	0	0	0	0	1
961-K	1	59	0	0	28.3486	1	0	0	0	1	0	0	1	1	0	1	1	0	0	0	0	0	1	1	0	0	0	0	0	1	0	0	0	0	1	0	1
962-K	1	56	0	0	29.1824	1	1	1	0	1	0	0	0	0	1	1	0	0	0	0	0	0	0	0	0	0	0	0	0	0	1	1	0	1	1	0	1
974-K	0	65	0	0	29.2545	1	1	0	0	0	0	0	0	0	0	1	1	0	0	0	0	0	0	0	0	1	0	0	0	0	1	0	0	0	0	1	1
985-K	1	81	1	0	23.0766	0	0	0	0	0	0	0	0	0	0	1	0	0	0	0	0	0	0	0	0	0	0	0	0	0	0	0	0	0	0	0	0
Fisher's Exact Test P-Value	0.1283		0.0728	>0.9999		>0.9999	0.1946	0.3252	>0.9999	0.5061	0.3177	>0.9999	0.3006	0.2275	>0.9999	0.3954	0.1176	0.6199	>0.9999	>0.9999	0.6344	0.3103	0.175	0.8174	>0.9999	0.0872	0.4013	0.0876	0.5377	0.3641	0.8864	0.8674	0.436	0.0041	0.3776	0.3376	0.5815
Mann-Whitney Test P-value		0.1008			0.5543

## Sheet: Supplemenatry Table 2
Supplementary Table 2. Metabolite levels in each end stage OA patient as measured by LC/MS-MS.
OA ID	C0	C10	C10.1	C10.2	C12	C14	C14.1	C14.1.OH	C14.2	C16	C16.2	C18	C18.1	C18.2	C2	C3	C4	C5	C6..C4.1.DC.	C7.DC	C8	C9	lysoPC.a.C14.0	lysoPC.a.C16.0	lysoPC.a.C16.1	lysoPC.a.C17.0	lysoPC.a.C18.0	lysoPC.a.C18.1	lysoPC.a.C18.2	lysoPC.a.C20.3	lysoPC.a.C20.4	lysoPC.a.C28.1	PC.aa.C28.1	PC.aa.C30.0	PC.aa.C32.0	PC.aa.C32.1	PC.aa.C32.2	PC.aa.C32.3	PC.aa.C34.1	PC.aa.C34.2	PC.aa.C34.3	PC.aa.C34.4	PC.aa.C36.0	PC.aa.C36.1	PC.aa.C36.2	PC.aa.C36.3	PC.aa.C36.4	PC.aa.C36.5	PC.aa.C36.6
100-K	22.021	0.296	0.191	0.04	0.24	0.05	0.127	0.013	0.041	0.076	0.014	0.058	0.115	0.043	6.376	0.317	0.19	0.141	0.062	0.034	0.226	0.027	4.247	45.724	1.544	0.98	16.741	12.228	19.982	1.111	3.107	0.354	2.757	2.902	13.584	12.564	3.573	0.586	190.806	371.011	17.583	1.63	3.444	51.414	248.468	107.852	135.95	26.306	1.29
1003-K	21.921	0.231	0.209	0.042	0.131	0.055	0.148	0.013	0.042	0.089	0.013	0.034	0.133	0.052	4.569	0.25	0.171	0.078	0.065	0.025	0.187	0.037	4.855	68.33	2.849	1.455	17.537	14.886	13.788	1.121	4.049	0.562	2.547	3.506	15.795	22.748	3.288	0.565	234.538	304.121	16.197	1.715	3.186	44.05	172.731	110.604	168.407	34.399	1.487
1011-K	23.922	0.199	0.159	0.031	0.121	0.048	0.103	0.011	0.03	0.094	0.011	0.034	0.114	0.04	5.858	0.294	0.153	0.068	0.045	0.022	0.155	0.028	4.975	43.333	1.711	0.921	10.856	8.597	12.815	1.205	3.581	0.479	2.749	4.15	15.275	20.277	4.524	0.525	192.321	335.742	15.777	2.498	2.319	40.183	177.16	105.252	189.348	31.778	1.245
1015-K	36.884	0.129	0.131	0.028	0.094	0.041	0.061	0.011	0.018	0.082	0.009	0.025	0.094	0.033	4.797	0.367	0.155	0.087	0.046	0.022	0.116	0.024	4.454	53.447	1.326	0.722	11.775	10.658	16.704	0.953	5.09	0.156	1.324	1.59	10.911	9.552	1.934	0.3	160.424	261.339	8.772	1.152	1.196	24.525	121.354	70.465	195.457	15.725	0.434
1017-K	25.923	0.124	0.149	0.035	0.09	0.036	0.064	0.01	0.02	0.102	0.008	0.04	0.112	0.046	4.123	0.484	0.269	0.148	0.141	0.022	0.113	0.032	5.043	70.55	1.857	1.162	19.207	10.922	20.151	1.289	4.113	0.399	2.776	3.568	17.146	18.322	3.758	0.428	195.136	369.223	17.249	2.084	1.889	43.296	205.505	119.523	196.329	45.1	1.041
1029-K	30.446	0.169	0.174	0.044	0.105	0.04	0.072	0.015	0.022	0.055	0.012	0.036	0.1	0.042	4.123	0.405	0.21	0.103	0.025	0.025	0.141	0.037	4.505	66.85	1.326	1.412	19.708	17.176	28.282	1.228	6.4	0.394	1.835	1.916	10.911	5.939	2.001	0.366	146.352	295.75	9.634	1.383	2.127	36.787	182.474	98.116	193.711	19.766	0.639
103-K	18.625	0.495	0.282	0.054	0.384	0.105	0.328	0.038	0.154	0.186	0.044	0.077	0.296	0.139	10.378	0.201	0.189	0.112	0.081	0.051	0.322	0.038	4.124	49.833	1.296	1.004	15.437	12.755	21.045	1.209	3.791	0.42	2.423	2.48	14.31	8.827	1.659	0.475	162.185	345.738	13.567	0.786	2.883	32.02	193.016	112	143.889	15.336	0.411
1033-K	26.445	0.148	0.158	0.032	0.098	0.044	0.069	0.01	0.022	0.094	0.009	0.044	0.127	0.054	5.025	0.401	0.125	0.098	0.022	0.022	0.128	0.037	4.633	58.216	1.309	1.094	16.618	11.011	17.942	1.167	3.176	0.264	2.184	2.901	13.197	12.352	3.851	0.481	179.187	383.173	16.197	1.807	1.789	42.918	223.221	122.199	160.554	27.956	0.746
1044-K	28.533	0.218	0.203	0.033	0.174	0.051	0.166	0.014	0.045	0.121	0.012	0.043	0.173	0.069	9.456	0.264	0.35	0.082	0.021	0.03	0.163	0.046	4.992	59.367	1.711	1.257	15.616	10.658	15.378	1.113	5.066	0.409	2.05	2.87	11.742	13.999	3.296	0.389	152.919	270.639	11.78	1.881	1.534	27.072	135.527	71.892	179.75	18.018	0.799
1046-K	22.791	0.145	0.139	0.035	0.111	0.036	0.095	0.012	0.022	0.083	0.007	0.034	0.1	0.036	7.612	0.21	0.087	0.104	0.129	0.025	0.112	0.026	5.265	74.99	2.866	0.789	17.036	17.353	23.421	1.334	3.128	0.268	2.42	4.46	18.704	38.702	4.498	0.59	281.445	406.424	31.974	2.286	2.446	52.162	215.249	121.307	162.299	54.492	1.245
1054-K	33.143	0.173	0.152	0.034	0.13	0.044	0.09	0.011	0.029	0.088	0.009	0.041	0.104	0.044	5.957	0.33	0.231	0.113	0.073	0.032	0.137	0.028	4.36	54.105	1.343	0.904	11.441	11.979	21.212	0.923	3.938	0.316	1.942	3.118	12.885	10.396	2.775	0.374	169.805	330.161	11.044	1.503	3.14	30.845	146.157	81.169	161.426	44.227	1.087
1057-K	29.316	0.116	0.147	0.037	0.096	0.039	0.067	0.011	0.019	0.093	0.008	0.046	0.124	0.044	4.401	0.354	0.263	0.117	0.075	0.018	0.114	0.03	5.111	68.412	1.549	1.515	21.044	15.327	24.659	1.54	3.994	0.36	1.936	2.831	12.47	8.646	3.17	0.479	164.177	320.861	17.249	1.678	2.328	42.07	198.419	112.387	135.249	47.612	1.505
1058-K	29.142	0.225	0.185	0.046	0.156	0.059	0.107	0.02	0.034	0.122	0.014	0.052	0.122	0.058	5.095	0.559	0.296	0.16	0.019	0.034	0.166	0.044	4.898	67.672	2.404	1.137	17.62	14.886	19.532	1.441	3.779	0.242	1.868	3.467	13.509	28.821	3.834	0.49	250.486	362.713	21.877	2.148	1.826	51.219	192.218	115.063	159.681	33.088	0.88
1060-K	32.186	0.308	0.22	0.037	0.195	0.061	0.151	0.016	0.034	0.118	0.01	0.05	0.151	0.045	9.525	0.472	0.264	0.138	0.069	0.04	0.202	0.044	4.471	57.312	1.335	1.145	10.606	12.508	20.328	0.681	2.461	0.283	2.339	2.459	12.677	10.159	1.9	0.331	166.053	321.791	11.99	0.722	1.433	26.128	132.87	76.709	109.072	19.11	0.553
1064-K	27.054	0.22	0.193	0.047	0.135	0.051	0.106	0.014	0.029	0.082	0.011	0.035	0.104	0.038	5.897	0.31	0.183	0.121	0.077	0.039	0.164	0.034	4.565	66.686	1.831	0.956	13.779	12.948	17.411	0.839	3.589	0.434	2.151	2.971	16.314	15.954	2.758	0.436	213.899	378.523	15.882	1.457	1.698	35.75	161.215	95.44	184.113	38.112	0.813
1066-K	29.142	0.142	0.168	0.036	0.118	0.038	0.061	0.01	0.024	0.065	0.007	0.026	0.084	0.046	5.273	0.32	0.181	0.067	0.078	0.021	0.124	0.022	6.127	54.023	1.224	0.754	16.368	6.853	15.997	0.984	2.279	0.552	3.771	5.329	14.028	16.263	8.038	0.565	145.413	406.424	21.561	3.061	1.862	38.108	240.051	115.955	158.808	37.129	1.375
1068-K	30.533	0.213	0.179	0.043	0.147	0.051	0.118	0.015	0.034	0.107	0.01	0.047	0.134	0.054	5.342	0.419	0.235	0.155	0.098	0.03	0.154	0.031	4.872	73.922	1.668	1.524	18.622	14.534	25.454	1.273	5.463	0.336	2.44	2.397	12.262	9.428	2.892	0.415	185.754	382.243	13.147	1.669	2.036	34.901	197.533	111.495	204.182	32.979	0.926
1076-K	22.095	0.141	0.137	0.031	0.088	0.034	0.049	0.01	0.017	0.053	0.007	0.024	0.072	0.029	2.835	0.21	0.186	0.087	0.061	0.022	0.123	0.034	4.907	57.476	1.703	0.956	14.029	12.068	18.649	1.052	3.486	0.287	1.875	3.017	11.638	13.175	4.271	0.493	181.063	372.943	16.513	2.102	1.616	36.221	194.876	128.443	184.986	19.656	0.836
1077-K	22.53	0.155	0.172	0.037	0.144	0.035	0.087	0.011	0.024	0.087	0.008	0.03	0.106	0.037	3.895	0.32	0.211	0.096	0.144	0.025	0.135	0.031	5.171	61.834	1.78	0.673	13.278	11.803	16.793	0.953	2.866	0.247	1.479	3.227	13.301	15.748	2.657	0.429	169.805	274.36	14.094	1.263	2.182	34.052	142.614	83.666	119.543	39.64	0.994
1087-K	19.834	0.223	0.239	0.041	0.138	0.049	0.148	0.015	0.042	0.077	0.011	0.031	0.131	0.051	5.204	0.21	0.203	0.085	0.064	0.038	0.174	0.04	4.241	35.851	0.76	0.595	12.276	7.452	12.373	0.71	2.461	0.223	1.526	1.489	9.165	6.114	2.623	0.34	130.403	324.581	11.149	1.134	1.068	33.58	197.533	97.224	147.465	12.777	0.417
1096-K	27.402	0.184	0.15	0.072	0.101	0.038	0.066	0.011	0.018	0.063	0.01	0.034	0.087	0.033	5.858	0.375	0.202	0.104	0.02	0.023	0.156	0.065	4.446	70.221	1.737	1.722	23.716	14.71	19.709	0.716	3.097	0.565	3.334	2.366	14.34	9.253	2.186	0.531	174.496	353.412	16.303	1.042	3.514	45.465	238.28	109.712	136.994	76.005	1.654
110-K	19.14	0.233	0.211	0.029	0.214	0.05	0.089	0.015	0.028	0.101	0.011	0.039	0.114	0.038	4.11	0.269	0.175	0.11	0.054	0.027	0.181	0.023	4.823	57.313	2.051	1.137	15.98	11.068	14.136	1.243	3.757	0.311	2.423	3.883	12.858	19.713	4.233	0.611	193.987	299.235	14.327	2.173	2.308	36.97	177.02	93.644	149.843	22.578	1.197
1101-K	30.62	0.13	0.126	0.028	0.098	0.044	0.069	0.011	0.023	0.077	0.01	0.025	0.093	0.035	4.292	0.694	0.169	0.134	0.009	0.019	0.113	0.028	4.992	47.774	1.634	0.689	12.526	13.301	26.161	1.403	3.756	0.321	1.808	3.491	13.509	16.778	3.834	0.371	178.249	348.762	13.358	1.973	1.789	46.503	199.305	114.171	158.808	24.789	0.919
1102-K	28.794	0.163	0.138	0.037	0.131	0.059	0.078	0.02	0.037	0.125	0.012	0.076	0.122	0.055	4.649	0.431	0.374	0.158	0.064	0.025	0.136	0.034	4.685	70.879	1.711	1.404	19.791	12.948	27.133	1.319	3.073	0.409	3.562	3.126	14.548	11.425	3.431	0.511	175.434	392.474	14.83	1.309	2.419	43.013	215.249	109.712	128.268	29.812	1.143
1103-K	27.489	0.289	0.266	0.045	0.145	0.046	0.081	0.013	0.023	0.068	0.007	0.034	0.083	0.04	4.995	0.302	0.192	0.105	0.051	0.025	0.219	0.045	4.727	36.591	1.138	1.059	11.274	7.602	12.992	0.816	3.176	0.259	1.405	1.699	7.991	7.607	2.178	0.396	100.382	217.628	9.729	1.742	1.862	24.053	131.098	68.146	130.886	21.731	0.739
1105-K	25.662	0.051	0.18	0.033	0.11	0.043	0.095	0.011	0.027	0.087	0.01	0.029	0.12	0.048	8.276	0.203	0.151	0.083	0.024	0.025	0.141	0.024	4.949	47.445	1.626	0.913	14.029	8.527	16.262	1.167	4.137	0.496	3.152	3.048	12.366	12.352	4.675	0.539	129.465	329.231	15.672	2.535	2.172	32.448	190.447	99.9	170.152	26.864	1.319
1106-K	21.66	0.311	0.184	0.047	0.223	0.062	0.219	0.016	0.046	0.137	0.014	0.044	0.156	0.052	8.118	0.217	0.212	0.09	0.07	0.029	0.2	0.037	4.599	50.651	1.549	0.939	16.702	14.27	18.914	1.334	3.938	0.423	2.836	4.003	15.899	19.763	3.758	0.584	226.094	347.832	17.46	2.13	2.419	56.973	232.965	115.063	169.279	54.383	1.421
111-K	23.884	0.247	0.213	0.048	0.103	0.053	0.168	0.016	0.061	0.076	0.014	0.027	0.145	0.056	9.072	0.154	0.134	0.063	0.066	0.042	0.209	0.018	4.601	33.764	1.332	0.696	9.628	8.195	13.508	0.949	2.498	0.596	2.258	1.874	10.223	9.821	2.611	0.437	128.949	286.597	15.973	1.221	2.431	29.924	154.219	99.673	127.158	22.014	0.852
1146-K	23.661	0.202	0.189	0.039	0.142	0.06	0.13	0.019	0.045	0.123	0.014	0.038	0.184	0.067	6.571	0.228	0.187	0.148	0.028	0.027	0.143	0.032	4.224	48.842	1.412	0.947	10.606	13.653	22.891	1.197	4.637	0.292	1.801	1.489	10.391	6.742	1.799	0.433	137.908	296.68	13.042	1.134	2.83	23.582	139.956	83.131	136.121	36.474	1.05
1147-K	26.967	0.263	0.253	0.032	0.204	0.055	0.16	0.017	0.049	0.113	0.014	0.041	0.12	0.059	5.996	0.379	0.251	0.144	0.06	0.047	0.191	0.034	4.403	60.354	1.54	1.119	16.952	11.979	18.472	0.984	3.97	0.515	2.964	2.816	16.522	13.175	3.363	0.472	194.197	376.663	13.568	1.623	2.291	40.56	211.706	107.036	187.603	18.237	0.766
1151-K	23.139	0.202	0.178	0.034	0.122	0.052	0.14	0.015	0.035	0.083	0.012	0.032	0.143	0.054	8.187	0.181	0.134	0.068	0.066	0.025	0.168	0.036	4.488	42.84	1.523	1.205	14.447	12.068	13.522	1.014	6.805	0.429	2.003	1.877	10.017	8.883	2.27	0.57	151.981	211.117	12.095	1.973	1.725	32.826	144.385	79.206	221.634	20.093	0.893
1157-K	20.617	0.155	0.151	0.03	0.1	0.054	0.063	0.011	0.029	0.062	0.011	0.029	0.086	0.034	3.241	0.328	0.197	0.135	0.017	0.022	0.131	0.027	4.207	47.198	1.609	0.79	11.608	8.808	15.202	0.705	3.621	0.326	2.272	2.11	13.924	13.175	3.145	0.496	169.805	337.602	15.251	1.853	1.798	29.713	167.416	90.98	201.565	33.743	1.041
1158-K	28.272	0.144	0.148	0.03	0.104	0.042	0.069	0.01	0.023	0.072	0.01	0.037	0.109	0.047	3.925	0.285	0.156	0.119	0.054	0.02	0.124	0.024	4.207	49.089	1.07	0.93	12.359	9.073	20.505	0.892	2.962	0.282	2.05	2.498	12.47	6.608	2.607	0.423	142.599	358.062	12.621	1.512	2.903	35.655	189.561	91.872	130.013	29.048	1.05
1164-K	29.142	0.183	0.17	0.03	0.114	0.039	0.088	0.012	0.026	0.061	0.009	0.029	0.093	0.034	4.936	0.486	0.235	0.117	0.066	0.026	0.144	0.027	4.36	46.951	1.241	1.033	16.117	13.389	24.57	1.998	4.399	0.3	2.225	2.195	10.911	8.831	2.607	0.396	160.424	327.371	14.199	1.558	1.269	45.182	201.076	134.687	163.171	19.766	0.598
117-K	19.963	0.314	0.168	0.028	0.266	0.066	0.171	0.017	0.057	0.08	0.019	0.026	0.153	0.039	12.514	0.247	0.436	0.094	0.089	0.04	0.212	0.027	3.944	25.496	1.155	0.536	6.033	6.515	6.77	1.152	1.974	0.322	1.734	2.258	12.443	17.33	1.755	0.307	184.446	223.415	9.009	1.163	1.356	34.545	122.635	99.659	139.92	10.863	0.522
1170-K	29.838	0.115	0.11	0.037	0.072	0.044	0.046	0.01	0.015	0.062	0.009	0.026	0.091	0.036	2.914	0.5	0.34	0.144	0.07	0.017	0.109	0.026	4.497	46.376	1.232	0.887	12.359	11.451	23.952	1.647	3.637	0.268	2.225	2.482	10.495	9.778	2.976	0.276	146.352	341.322	11.149	1.42	0.724	34.712	198.419	129.335	156.191	11.575	0.345
1172-K	26.184	0.175	0.161	0.031	0.123	0.048	0.1	0.016	0.03	0.091	0.011	0.033	0.12	0.047	5.778	0.276	0.196	0.106	0.038	0.024	0.148	0.022	4.531	46.869	1.403	0.645	11.441	8.985	12.904	1.411	2.811	0.232	1.378	2.901	14.028	21.512	3.809	0.41	201.703	313.421	15.777	1.955	1.953	37.636	159.444	111.495	150.083	24.461	1.05
1173-K	37.58	0.21	0.193	0.045	0.142	0.056	0.092	0.016	0.03	0.095	0.011	0.047	0.124	0.036	6.175	0.524	0.284	0.158	0.066	0.028	0.166	0.041	4.121	47.033	1.412	0.783	11.691	8.764	15.113	0.846	3.073	0.245	2.715	2.917	14.548	13.587	2.27	0.373	193.259	351.552	13.989	1.392	2.647	36.033	181.589	97.224	179.75	43.462	1.013
1182-K	29.316	0.232	0.2	0.037	0.142	0.051	0.101	0.016	0.032	0.076	0.013	0.042	0.108	0.044	4.589	0.39	0.313	0.188	0.067	0.032	0.178	0.037	4.292	55.503	1.643	0.913	19.708	12.684	21.919	1.594	3.097	0.45	2.971	3.118	15.483	14.719	4.952	0.785	231.723	525.468	22.508	2.074	2.501	60.558	356.091	205.152	188.476	17.363	0.743
1189-K	30.794	0.183	0.161	0.033	0.107	0.045	0.079	0.011	0.024	0.051	0.011	0.033	0.099	0.043	4.51	0.363	0.206	0.1	0.066	0.027	0.142	0.034	4.326	38.811	1.078	0.766	11.691	9.513	17.942	1.075	1.588	0.22	1.862	1.947	9.581	10.499	3.733	0.323	170.744	383.173	17.249	1.217	2.09	46.692	235.622	143.606	99.473	25.662	0.925
1191-K	20.704	0.183	0.171	0.036	0.109	0.048	0.066	0.012	0.029	0.076	0.012	0.035	0.091	0.043	3.261	0.366	0.179	0.16	0.041	0.026	0.152	0.032	4.488	48.02	1.301	1.016	12.025	9.601	19.444	0.9	2.517	0.336	2.366	2.094	10.069	8.121	3.153	0.491	153.857	400.844	15.251	1.355	1.753	33.675	209.934	122.199	147.465	19.547	0.742
1195-K	23.661	0.199	0.193	0.045	0.125	0.057	0.09	0.015	0.027	0.084	0.013	0.033	0.101	0.042	5.769	0.329	0.212	0.103	0.081	0.032	0.172	0.034	4.574	35.522	1.061	0.653	10.94	7.012	11.755	0.862	2.453	0.348	2.406	3.304	10.495	13.381	4.313	0.468	162.3	323.651	16.618	2.065	1.734	38.202	201.962	99.008	138.739	23.369	0.938
1204-K	24.009	0.154	0.139	0.028	0.125	0.046	0.101	0.012	0.026	0.104	0.008	0.037	0.12	0.054	13.876	0.21	0.182	0.096	0.062	0.031	0.132	0.02	4.907	55.009	2.901	0.87	13.278	18.674	33.585	1.556	3.478	0.333	2.957	5.399	17.457	39.628	5.44	0.567	277.693	418.515	28.398	2.139	1.579	54.426	241.823	137.362	157.936	29.157	0.856
1206-K	34.013	0.186	0.192	0.041	0.149	0.071	0.088	0.02	0.028	0.13	0.014	0.057	0.1	0.047	6.958	0.521	0.474	0.241	0.032	0.028	0.159	0.091	6.357	79.02	2.464	1.886	18.956	16.648	27.575	2.044	6.503	0.513	3.347	4.755	14.236	18.116	3.96	0.576	215.775	327.371	16.618	3.218	2.063	43.579	175.388	121.307	239.958	37.784	1.273
1223-K	30.446	0.286	0.18	0.045	0.225	0.063	0.122	0.019	0.026	0.114	0.01	0.052	0.134	0.037	8.197	0.387	0.222	0.162	0.009	0.046	0.193	0.056	4.488	49.171	2.285	1.162	11.691	17	26.249	1.289	3.359	0.21	1.579	2.73	12.989	20.174	2.951	0.593	216.713	355.272	19.037	1.558	2.045	43.862	185.132	108.82	121.288	23.042	0.85
1226-K	27.75	0.048	0.186	0.04	0.126	0.056	0.076	0.013	0.03	0.112	0.012	0.042	0.114	0.06	4.212	0.279	0.182	0.127	0.064	0.027	0.123	0.046	5.308	67.837	1.686	1.205	22.297	14.622	24.393	1.395	5.51	0.365	2.567	4.049	15.587	15.131	4.784	0.622	185.754	396.194	20.089	2.959	2.063	44.333	251.567	133.795	211.163	30.249	1.087
1227-K	25.401	0.047	0.132	0.042	0.105	0.054	0.064	0.015	0.021	0.074	0.011	0.038	0.09	0.03	5.144	0.508	0.349	0.171	0.053	0.021	0.135	0.028	4.514	52.872	1.668	1.266	15.031	15.415	27.752	0.991	5.852	0.311	2.688	2.707	13.717	10.911	2.506	0.574	182.94	343.182	15.566	2.25	2.665	43.484	209.934	100.792	251.301	29.048	0.994
1231-K	39.667	0.244	0.239	0.037	0.181	0.055	0.179	0.015	0.057	0.104	0.013	0.04	0.139	0.059	21.508	0.479	0.265	0.165	0.046	0.042	0.183	0.032	3.72	28.779	0.416	0.371	5.787	3.885	10.429	0.294	2.819	0.201	1.297	1.675	10.911	4.313	0.723	0.284	101.32	321.791	7.205	0.498	1.661	15.752	124.012	44.687	180.623	10.68	0.284
1260-K	38.363	0.252	0.187	0.037	0.148	0.059	0.125	0.016	0.036	0.109	0.012	0.041	0.123	0.046	8.078	0.281	0.161	0.094	0.068	0.045	0.195	0.028	4.079	55.174	2.242	0.498	12.777	12.948	16.262	1.266	2.858	0.189	1.331	2.281	11.95	23.262	2.136	0.309	234.538	349.692	16.723	1.005	1.862	41.504	172.731	118.631	142.23	15.725	0.466
1271-K	29.403	0.201	0.157	0.035	0.161	0.059	0.116	0.016	0.031	0.125	0.01	0.048	0.121	0.042	7.662	0.341	0.411	0.17	0.027	0.03	0.142	0.038	5.026	44.484	2.199	0.799	8.601	12.772	15.82	1.113	3.525	0.328	2.258	3.979	13.924	20.174	2.312	0.332	187.63	220.418	11.044	1.521	2.839	38.485	114.268	73.23	141.357	87.143	1.821
1279-K	13.744	0.399	0.216	0.031	0.169	0.062	0.13	0.012	0.038	0.083	0.013	0.034	0.109	0.041	2.438	0.247	0.166	0.125	0.022	0.02	0.299	0.033	5.026	62.574	2.259	0.99	15.198	13.389	22.184	1.777	2.406	0.336	2.547	4.887	15.691	33.658	4.288	0.443	277.693	423.165	21.246	1.687	2.428	65.085	226.764	153.418	139.612	39.859	1.459
1286-K	31.229	0.122	0.134	0.033	0.081	0.038	0.046	0.011	0.018	0.054	0.007	0.023	0.091	0.033	4.351	0.408	0.213	0.149	0.015	0.026	0.109	0.025	3.968	30.753	0.62	0.449	8.334	7.188	12.639	0.649	2.811	0.127	1.022	1.311	7.128	3.633	1.455	0.288	110.702	224.138	7.994	1.143	2.866	26.506	124.898	57.978	127.396	21.076	0.689
1304-K	34.013	0.141	0.144	0.032	0.122	0.051	0.06	0.013	0.022	0.081	0.011	0.033	0.091	0.04	5.303	0.438	0.281	0.149	0.018	0.021	0.12	0.034	4.898	40.867	1.352	0.69	12.526	7.593	16.616	0.824	2.326	0.353	2.682	3.002	11.846	16.366	4.221	0.49	165.115	355.272	15.146	1.613	2.163	43.201	224.107	92.764	124.778	31.232	1.068
1310-K	31.055	0.229	0.226	0.041	0.152	0.049	0.13	0.017	0.045	0.095	0.013	0.035	0.14	0.071	5.511	0.299	0.152	0.116	0.053	0.037	0.162	0.032	4.625	79.842	2.687	1.085	18.706	22.814	42.777	2.021	7.21	0.269	1.828	2.668	16.834	15.851	3.002	0.459	225.156	423.165	18.301	1.438	1.889	41.409	217.906	115.955	184.113	27.847	0.697
133-K	23.873	0.148	0.15	0.042	0.21	0.055	0.095	0.015	0.033	0.095	0.011	0.041	0.106	0.057	5.308	0.245	0.209	0.112	0.045	0.022	0.118	0.032	4.199	72.589	1.944	1.534	18.372	15.179	31.142	2.11	8.648	0.399	2.39	2.543	13.999	11.589	2.201	0.582	188.686	396.284	14.436	1.891	2.663	33.737	207.945	122.37	279.839	37.702	0.959
139-K	27.75	0.193	0.188	0.038	0.147	0.04	0.148	0.014	0.036	0.106	0.009	0.034	0.117	0.036	8.851	0.43	0.276	0.153	0.018	0.031	0.144	0.03	4.727	46.951	1.386	1.007	12.359	8.139	12.02	1.434	2.946	0.369	2.487	2.777	12.573	11.734	2.295	0.371	152.919	268.779	11.675	1.171	1.963	31.128	143.499	107.928	137.867	22.932	0.739
16-K	18.522	0.201	0.181	0.036	0.369	0.069	0.143	0.016	0.035	0.13	0.012	0.042	0.138	0.039	7.638	0.237	0.153	0.147	0.048	0.029	0.156	0.036	4.738	55.206	2.159	1.244	16.741	13.071	16.474	1.255	4.004	0.493	3.952	4.516	17.524	21.121	4.403	0.727	232.148	357.869	22.142	2.521	3.017	50.505	207.945	121.333	178.621	35.572	1.29
162-K	19.638	0.176	0.14	0.027	0.109	0.064	0.174	0.019	0.058	0.136	0.018	0.039	0.19	0.066	8.559	0.149	0.098	0.149	0.07	0.034	0.152	0.034	4.677	44.21	1.827	0.642	11.482	9.357	12.885	1.439	3.018	0.632	2.136	2.615	9.226	16.29	2.897	0.315	149.747	260.836	12.951	1.369	1.464	32.841	138.882	92.197	126.321	17.511	0.677
163-K	20.889	0.143	0.126	0.043	0.199	0.042	0.091	0.012	0.026	0.056	0.01	0.021	0.084	0.033	5.049	0.335	0.221	0.077	0.034	0.019	0.117	0.02	4.161	45.092	1.944	0.696	10.066	10.752	13.392	1.209	2.423	0.346	2.692	4.886	22.19	35.743	3.063	0.545	299.99	399.317	20.623	1.793	3.493	53.737	212.211	144.148	193.506	59.854	1.497
175-K	14.201	0.19	0.217	0.033	0.206	0.043	0.097	0.014	0.033	0.083	0.007	0.027	0.13	0.04	5.146	0.185	0.098	0.047	0.057	0.027	0.146	0.023	4.057	43.195	1.306	0.796	11.197	10.963	10.841	0.958	3.264	0.244	1.421	1.583	10.991	8.806	1.553	0.412	169.606	232.514	12.591	1.217	1.331	27.273	126.9	91.156	146.866	17.253	0.497
180-K	25.227	0.205	0.215	0.047	0.164	0.051	0.116	0.017	0.033	0.115	0.009	0.042	0.136	0.06	6.472	0.507	0.298	0.19	0.188	0.027	0.163	0.059	5.239	53.118	1.617	1.223	13.445	10.13	16.969	0.984	2.303	0.431	2.426	3.18	12.885	15.542	4.406	0.566	162.3	344.112	24.401	1.632	1.652	29.713	168.302	95.44	101.219	24.68	0.896
188-K	46.176	0.164	0.156	0.034	0.071	0.047	0.127	0.015	0.025	0.1	0.008	0.052	0.147	0.045	6.676	0.462	0.154	0.125	0.062	0.024	0.132	0.048	5.001	69.217	2.901	1.393	16.644	18.041	27.017	1.39	4.66	0.995	3.52	4.164	17.038	21.201	4.783	0.73	244.586	435.531	24.693	2.483	3.604	53.355	230.05	129.575	201.612	49.197	1.852
197-K	22.08	0.136	0.143	0.036	0.073	0.043	0.078	0.011	0.023	0.088	0.01	0.031	0.107	0.056	4.625	0.24	0.192	0.131	0.036	0.024	0.117	0.06	5.305	66.368	2.643	1.106	16.012	18.857	30.342	1.331	6.404	0.718	2.17	3.289	12.051	16.29	2.686	0.455	178.032	286.597	14.073	1.922	2.262	39.052	160.183	74.256	174.005	36.856	0.835
211-K	15.744	0.117	0.127	0.052	0.17	0.042	0.07	0.01	0.021	0.069	0.012	0.031	0.095	0.047	3.247	0.265	0.197	0.131	0.049	0.018	0.099	0.017	4.284	49.411	1.533	1.094	17.176	10.858	27.209	1.024	4.15	0.321	2.218	2.005	9.187	7.668	3.073	0.505	120.844	317.432	15.304	1.76	2.186	35.859	231.406	101.63	148.851	18.957	0.801
216-K	24.203	0.232	0.188	0.037	0.098	0.054	0.121	0.012	0.035	0.092	0.012	0.03	0.116	0.045	5.226	0.205	0.14	0.074	0.043	0.029	0.193	0.036	4.255	30.915	1.074	0.418	8.354	5.596	8.178	0.854	2.09	0.449	1.683	3.255	9.974	14.965	2.939	0.354	153.075	254.395	12.951	1.625	1.633	35.476	146.551	78.077	145.562	24.849	0.775
222-K	24.079	0.089	0.128	0.031	0.146	0.031	0.059	0.011	0.02	0.047	0.008	0.015	0.082	0.028	2.503	0.187	0.16	0.074	0.034	0.015	0.08	0.016	3.774	23.599	1.101	0.296	6.153	4.807	5.697	0.79	1.604	0.133	1.421	2.005	12.962	16.355	1.436	0.298	144.165	199.153	10.333	0.778	1.686	32.222	122.635	74.563	82.662	22.259	0.497
229-K	18.831	0.185	0.191	0.026	0.197	0.056	0.134	0.015	0.043	0.134	0.015	0.065	0.179	0.068	18.232	0.177	0.175	0.134	0.063	0.025	0.14	0.016	3.707	48.568	1.576	0.672	12.502	10.752	17.537	1.335	3.87	0.162	2.595	2.353	15.139	19.388	2.042	0.341	213.067	426.612	16.172	0.949	1.344	37.273	218.609	127.556	211.368	21.939	0.332
23-K	23.565	0.16	0.228	0.029	0.308	0.045	0.1	0.013	0.028	0.08	0.007	0.035	0.103	0.04	4.693	0.258	0.109	0.094	0.049	0.026	0.133	0.025	4.105	52.466	1.544	0.939	13.589	12.86	20.619	1.289	2.311	0.234	1.486	1.857	9.747	14.189	2.893	0.452	179.146	312.377	15.196	1.034	1.405	31.01	155.693	92.711	97.547	11.076	0.366
230-K	31.694	0.258	0.203	0.04	0.216	0.057	0.128	0.018	0.038	0.177	0.014	0.069	0.225	0.071	9.084	0.63	0.389	0.219	0.077	0.036	0.186	0.02	4.672	85.126	3.595	1.148	20.437	24.983	34.862	3.251	8.177	0.209	2.757	3.841	18.457	28.811	4.435	0.479	331.791	489.29	22.576	2.521	2.467	62.929	274.061	173.185	248.084	32.696	1.071
233-K	19.532	0.119	0.163	0.031	0.083	0.055	0.104	0.01	0.026	0.121	0.007	0.054	0.101	0.04	5.739	0.297	0.133	0.112	0.044	0.022	0.093	0.031	5.153	70.589	1.786	0.905	16.96	9.286	15.275	1.537	2.733	0.671	2.635	4.243	13.381	18.629	5.272	0.45	201.326	420.235	18.822	1.955	1.952	39.805	212.157	137.05	163.966	26.683	1.113
241-K	21.095	0.11	0.159	0.027	0.167	0.045	0.085	0.012	0.016	0.112	0.008	0.04	0.09	0.042	3.916	0.463	0.198	0.148	0.029	0.02	0.109	0.023	4.956	68.375	1.997	1.054	16.306	13.915	26.784	1.779	4.711	0.212	2.724	3.683	12.754	16.572	4.233	0.424	197.167	349.781	15.304	1.891	1.173	36.162	185.551	102.978	153.812	19.277	0.662
25-K	28.236	0.181	0.179	0.03	0.091	0.058	0.1	0.012	0.026	0.091	0.006	0.026	0.12	0.042	7.08	0.254	0.115	0.072	0.049	0.029	0.161	0.034	4.536	34.925	1.136	0.609	9.06	7.696	10.495	0.835	4.334	0.373	1.993	2.335	10.057	10.99	2.274	0.33	150.579	256.005	12.087	1.98	1.699	31.241	111.617	70.186	209.977	40.609	1.086
252-K	22.433	0.09	0.177	0.04	0.17	0.038	0.076	0.011	0.017	0.049	0.008	0.032	0.079	0.027	3.754	0.393	0.31	0.179	0.033	0.018	0.083	0.02	4.133	73.959	1.922	1.309	20.329	22.242	33.267	1.008	4.341	0.194	1.777	2.248	12.236	9.152	1.308	0.305	179.146	293.169	9.443	0.72	2.931	41.313	193.016	82.03	115.111	56.872	1.051
263-K	32.998	0.231	0.167	0.025	0.147	0.053	0.138	0.026	0.029	0.196	0.009	0.093	0.161	0.045	7.146	0.528	0.392	0.229	0.057	0.04	0.156	0.064	4.093	82.021	1.735	1.813	28.615	23.092	33.48	1.404	6.109	0.294	3.469	3.179	21.211	13.017	1.697	0.724	319.377	526.253	18.572	1.613	4.411	86.248	351.908	139.132	257.426	36.68	1.039
269-K	27.547	0.097	0.124	0.026	0.09	0.041	0.057	0.009	0.014	0.083	0.007	0.028	0.079	0.029	3.417	0.308	0.146	0.151	0.029	0.017	0.086	0.027	4.378	48.572	1.459	0.625	11.205	12.858	21.14	1.166	3.343	0.175	1.138	1.837	10.38	14.399	1.423	0.281	184.674	293.264	11.713	1.196	1.117	36.216	161.024	97.501	151.758	21.621	0.554
273-K	18.344	0.109	0.159	0.03	0.147	0.051	0.106	0.012	0.02	0.109	0.008	0.029	0.104	0.032	8.351	0.132	0.096	0.059	0.022	0.023	0.09	0.023	6.41	91.716	6.538	0.64	19.278	18.354	18.311	2.266	3.782	0.194	2.2	6.948	25.504	102.007	9.019	0.677	386.191	491.406	37.873	3.151	1.985	75.133	281.075	211.441	217.533	39.445	1.093
278-K	28.645	0.114	0.124	0.019	0.129	0.054	0.125	0.012	0.028	0.112	0.011	0.041	0.147	0.045	8.371	0.264	0.169	0.117	0.044	0.029	0.103	0.023	5.234	56.441	1.958	0.918	16.19	11.945	18.311	1.634	3.942	0.295	2.623	3.273	13.61	18.939	4.779	0.419	209.381	380.599	17.373	2.086	2.053	42.471	215.074	130.892	175.612	20.969	0.843
280-K	17.619	0.12	0.149	0.083	0.099	0.052	0.089	0.013	0.017	0.095	0.007	0.041	0.107	0.039	4.166	0.308	0.169	0.118	0.045	0.016	0.094	0.046	6.535	94.297	3.122	1.761	23.53	20.118	29.579	1.856	4.262	0.447	3.852	7.459	21.437	36.516	6.222	0.673	280.27	483.365	27.542	3.006	1.809	58.301	255.933	164.132	214.709	37.433	1.183
284-K	20.344	0.097	0.132	0.023	0.097	0.04	0.07	0.009	0.018	0.068	0.007	0.029	0.077	0.036	3.037	0.26	0.141	0.103	0.03	0.022	0.082	0.031	4.626	46.259	1.041	0.628	14.394	9.009	18.6	0.86	2.669	0.152	1.548	2.182	10.188	8.179	2.235	0.282	117.322	292.105	8.421	0.962	1.412	34.436	183.419	78.697	107.579	15.597	0.436
287-K	19.521	0.1	0.151	0.025	0.114	0.041	0.101	0.009	0.027	0.05	0.008	0.042	0.079	0.027	4.584	0.305	0.215	0.116	0.038	0.019	0.096	0.03	4.169	40.012	0.689	0.693	12.914	12.528	17.444	0.654	2.761	0.105	0.759	0.866	7.045	3.356	0.926	0.269	122.139	231.25	5.212	0.53	1.526	31.907	146.796	72.27	98.23	7.912	0.273
288-K	24.623	0.173	0.27	0.078	0.15	0.053	0.126	0.014	0.055	0.111	0.017	0.049	0.151	0.068	7.795	0.394	0.267	0.163	0.051	0.03	0.148	0.043	4.331	47.471	1.276	0.871	12.727	11.654	19.853	0.929	7.254	0.164	1.333	1.148	8.063	5.228	0.986	0.34	117.486	221.615	8.061	1.108	1.526	23.823	124.037	61.195	189.208	15.075	0.455
29-K	50.316	1.164	0.545	0.066	0.346	0.102	0.371	0.036	0.152	0.336	0.031	0.064	0.295	0.117	17.257	0.433	0.754	0.152	0.185	0.079	0.712	0.06	5.781	72.488	2.911	1.361	20.331	18.755	24.107	1.882	6.832	0.758	3.653	3.603	13.714	24.396	4.388	0.567	231.276	329.265	20.98	2.796	2.656	50.532	198.525	107.979	204.121	37.19	1.451
292-K	33.29	0.145	0.176	0.028	0.129	0.05	0.088	0.012	0.022	0.128	0.01	0.039	0.087	0.028	5.761	0.515	0.302	0.248	0.05	0.023	0.109	0.044	5.02	58.713	1.966	1.059	13.359	12.858	19.144	1.055	3.151	0.354	2.369	3.422	14.893	20.735	3.303	0.466	229.213	424.248	18.045	1.799	1.735	44.694	204.746	126.088	177.613	28.935	0.785
294-K	29.883	0.147	0.166	0.035	0.104	0.051	0.123	0.015	0.028	0.101	0.01	0.041	0.159	0.058	7.991	0.41	0.271	0.145	0.045	0.025	0.116	0.049	5.516	101.414	2.953	1.935	30.253	30.615	44.277	1.583	4.043	0.334	2.9	3.907	19.858	19.237	4.945	0.64	299.824	545.959	22.266	1.931	4.439	73.897	348.709	185.872	161.875	60.775	1.971
305-K	24.132	0.139	0.163	0.044	0.101	0.041	0.103	0.011	0.025	0.065	0.011	0.027	0.117	0.055	4.494	0.389	0.225	0.144	0.043	0.018	0.121	0.031	4.625	60.069	1.454	1.239	16.002	11.459	18.215	0.867	2.691	0.254	2.295	2.175	12.58	10.09	3.293	0.437	181.463	396.257	15.751	1.282	3.322	38.806	218.488	125.298	141.623	31.964	0.941
308-K	26.584	0.152	0.169	0.087	0.115	0.046	0.091	0.014	0.026	0.084	0.008	0.034	0.102	0.036	5.887	0.455	0.464	0.239	0.036	0.034	0.137	0.048	4.382	50.897	1.474	1.19	11.604	10.488	13.107	0.914	3.932	0.141	1.28	1.47	9.492	8.44	1.355	0.261	141.913	213.184	8.339	0.919	1.675	25.332	106.627	66.453	132.559	34.231	0.778
312-K	24.623	0.205	0.237	0.034	0.136	0.053	0.113	0.012	0.033	0.083	0.011	0.035	0.114	0.034	5.695	0.295	0.198	0.11	0.058	0.028	0.168	0.048	5.203	45.757	1.266	1.092	13.101	10.682	15.323	1.133	3.782	0.309	2.062	2.94	10.876	12.737	5.033	0.515	154.709	280.632	15.404	2.956	2.134	32.769	167.28	97.777	157.485	27.77	1.135
315-K	32.372	0.171	0.106	0.032	0.131	0.053	0.1	0.016	0.021	0.089	0.01	0.048	0.105	0.03	7.099	0.497	0.318	0.201	0.055	0.022	0.141	0.076	4.615	34.973	0.713	0.721	9.124	6.74	14.938	0.858	2.381	0.201	1.978	2.739	11.357	8.905	2.984	0.46	161.688	350.488	17.373	1.652	2.431	33.955	182.073	102.588	159.751	23.69	0.724
317-K	26.388	0.137	0.157	0.031	0.131	0.054	0.105	0.013	0.034	0.085	0.015	0.037	0.099	0.056	3.999	0.351	0.197	0.195	0.042	0.034	0.11	0.027	4.341	50.091	1.217	0.732	13.289	9.371	23.13	1.207	4.422	0.17	1.491	2.054	10.339	9.359	2.269	0.388	136.097	322.786	11.57	1.391	1.823	31.692	187.763	87.485	171.08	22.669	0.511
319-K	24.917	0.102	0.151	0.032	0.08	0.037	0.078	0.01	0.021	0.058	0.01	0.025	0.094	0.039	3.625	0.272	0.134	0.115	0.035	0.019	0.095	0.023	4.047	38.904	0.853	0.788	11.417	9.672	19.082	0.658	3.462	0.209	1.745	1.47	9.984	4.652	1.564	0.355	120.975	295.085	10.609	1.016	1.837	26.841	167.28	80.996	137.091	16.209	0.494
324-K	46.821	0.202	0.156	0.034	0.122	0.066	0.13	0.016	0.05	0.14	0.02	0.047	0.2	0.074	9.367	0.309	0.203	0.108	0.081	0.027	0.155	0.027	4.763	68.41	2.295	0.946	21.72	14.783	23.772	1.37	3.877	0.21	2.322	3.329	16.811	24.767	5.383	0.578	254.198	472.932	25.431	2.535	2.362	62.279	293.256	139.132	194.475	36.573	1.452
328-K	23.848	0.226	0.19	0.023	0.133	0.049	0.099	0.012	0.033	0.103	0.011	0.034	0.103	0.041	4.992	0.332	0.181	0.119	0.06	0.027	0.169	0.038	4.259	45.547	1.69	0.963	16.117	13.296	22.592	1.694	4.218	0.257	2.08	2.256	15.232	10.575	1.752	0.318	145.567	288.628	10.658	1.218	2.039	39.67	204.746	115.219	148.385	12.693	0.511
333-K	25.898	0.201	0.142	0.033	0.128	0.051	0.122	0.015	0.029	0.098	0.01	0.042	0.116	0.033	4.786	0.21	0.151	0.103	0.053	0.023	0.14	0.049	4.189	46.664	1.227	0.797	10.949	11.362	19.853	1.114	1.931	0.224	1.512	1.762	13.038	11.054	2.247	0.375	193.095	375.781	13.203	0.649	1.472	35.141	180.935	104.266	93.811	10.111	0.299
335-K	25.8	0.111	0.116	0.026	0.1	0.047	0.092	0.01	0.025	0.074	0.011	0.043	0.113	0.032	4.09	0.324	0.13	0.078	0.027	0.02	0.095	0.022	4.321	36.586	1.029	0.553	11.23	9.255	12.047	1.021	3.752	0.197	1.216	1.551	7.308	6.889	1.509	0.214	124.465	185.482	7.609	1.013	1.378	30.506	126.313	67.572	115.564	20.743	0.576
336-K	46.626	0.624	0.283	0.048	0.222	0.062	0.201	0.022	0.088	0.106	0.023	0.048	0.19	0.089	9.348	0.385	0.25	0.13	0.133	0.045	0.414	0.062	4.956	96.966	2.9	2.039	28.27	19.681	41.283	1.566	3.597	0.499	3.488	2.928	17.714	17.164	4.708	0.671	238.99	598.12	26.381	1.734	2.159	53.382	348.709	190.219	173.116	18.609	1.058
345-K	19.325	0.099	0.163	0.023	0.077	0.039	0.087	0.009	0.019	0.065	0.006	0.037	0.103	0.035	4.554	0.206	0.128	0.08	0.036	0.015	0.09	0.023	4.635	56.441	1.434	1.052	17.968	10.974	14.745	1.021	3.062	0.307	2.39	2.387	11.551	10.256	2.951	0.441	167.504	325.195	13.203	1.478	2.309	40.531	212.798	111.426	147.288	23.576	0.719
346-K	25.211	0.186	0.179	0.033	0.096	0.037	0.078	0.01	0.023	0.064	0.007	0.029	0.082	0.039	4.84	0.255	0.167	0.076	0.039	0.021	0.136	0.039	4.901	50.173	1.281	0.937	14.997	9.709	16.241	0.808	3.343	0.199	1.884	2.788	11.395	11.185	3.85	0.468	148.826	330.357	14.773	2.556	1.19	35.692	191.95	99.132	178.737	29.581	0.956
356-K	24.132	0.181	0.156	0.09	0.121	0.057	0.145	0.014	0.041	0.108	0.012	0.047	0.162	0.042	8.381	0.32	0.207	0.105	0.058	0.034	0.161	0.035	4.615	49.285	1.929	0.983	11.791	13.207	11.661	1.207	2.882	0.377	2.475	2.87	13.152	22.262	3.392	0.459	246.604	301.107	13.783	1.402	1.742	42.579	162.728	111.202	139.357	26.977	0.925
357-K	44.095	0.116	0.122	0.024	0.09	0.037	0.071	0.012	0.019	0.065	0.008	0.037	0.107	0.045	4.413	0.43	0.189	0.267	0.04	0.026	0.089	0.031	3.855	63.25	1.245	1.163	16.117	11.983	26.675	0.768	3.405	0.281	2.994	2.033	13.426	8.029	2.107	0.402	153.171	376.723	11.08	1.108	2.307	34.75	196.215	95.762	154.006	28.075	0.79
359-K	35.237	0.142	0.142	0.034	0.128	0.05	0.098	0.012	0.02	0.144	0.007	0.062	0.12	0.039	5.22	0.388	0.198	0.181	0.047	0.031	0.117	0.053	5.341	86.825	2.651	1.492	25.512	21.78	33.389	1.702	6.389	0.234	2.192	3.534	16.36	24.075	4.023	0.616	271.579	441.635	22.582	2.776	2.289	68.14	262.331	136.958	238.316	36.25	1.048
369-K	43.024	0.123	0.153	0.042	0.127	0.052	0.098	0.012	0.026	0.112	0.01	0.028	0.096	0.062	7.877	1.165	0.538	0.132	0.074	0.017	0.102	0.04	5.571	89.849	2.571	1.996	24.047	16.007	25.133	1.532	4.569	0.474	3.451	4.998	24.483	21.656	3.969	0.687	233.558	431.203	21.844	2.611	3.83	58.092	246.335	138.045	184.358	158.123	3.25
371-K	19.718	0.205	0.205	0.043	0.123	0.051	0.14	0.012	0.045	0.086	0.013	0.031	0.127	0.052	5.069	0.213	0.145	0.107	0.048	0.019	0.168	0.031	4.402	56.138	1.82	0.825	12.072	12.916	21.78	1.124	3.072	0.247	1.882	2.648	14.868	15.284	3.601	0.491	196.585	350.488	17.72	1.369	3.768	35.033	170.694	95.876	133.692	51.233	1.4
39-K	15.711	0.109	0.125	0.025	0.063	0.043	0.084	0.009	0.017	0.076	0.006	0.04	0.142	0.04	8.579	0.128	0.233	0.057	0.05	0.024	0.113	0.017	4.644	32.709	0.906	0.421	9.249	7.675	9.186	0.762	2.61	0.327	1.993	2.649	9.974	13.952	3.975	0.302	193.007	305.113	13.037	1.873	1.792	40.463	171.26	81.15	154.764	31.436	0.837
396-K	12.752	0.17	0.15	0.027	0.106	0.042	0.077	0.009	0.019	0.083	0.006	0.03	0.072	0.022	4.783	0.285	0.275	0.089	0.052	0.024	0.122	0.036	3.772	26.777	0.73	0.659	8.386	4.898	6.569	0.674	1.873	0.224	1.763	1.287	6.284	7.591	1.578	0.194	121.668	204.01	7.408	1.082	0.603	29.412	123.701	76.305	123.655	24.633	0.621
40-K	21.198	0.442	0.238	0.036	0.369	0.071	0.172	0.017	0.058	0.13	0.018	0.043	0.152	0.06	9.968	0.231	0.142	0.171	0.072	0.036	0.302	0.025	4.379	48.884	1.393	0.938	13.045	9.687	16.687	0.814	2.198	0.249	2.164	2.501	13.791	9.781	2.669	0.48	164.306	330.574	14.761	1.098	3.457	31.414	165.29	82.03	103.203	36.956	1.209
410-K	11.194	0.126	0.14	0.019	0.116	0.052	0.152	0.011	0.041	0.136	0.018	0.038	0.202	0.056	10.439	0.09	0.209	0.07	0.061	0.025	0.088	0.021	3.699	35.673	1.094	0.563	9.481	12.333	19.598	1.047	2.739	0.172	2.07	2.107	14.216	11.496	1.66	0.337	216.177	401.065	11.608	0.816	2.815	38.623	203.68	128.262	141.641	23.127	0.574
42-K	27.281	0.108	0.134	0.027	0.06	0.038	0.077	0.009	0.019	0.087	0.006	0.027	0.107	0.037	4.378	0.225	0.154	0.134	0.039	0.018	0.106	0.022	4.579	54.762	1.858	0.896	14.011	13.455	18.6	1.252	4.864	0.416	1.815	2.458	11.968	14.42	2.173	0.319	175.537	258.42	12.519	1.229	1.511	32.277	136.326	70.768	143.889	27.767	0.689
430-K	26.412	0.239	0.185	0.05	0.13	0.051	0.151	0.016	0.038	0.11	0.009	0.046	0.125	0.037	7.105	0.566	0.271	0.293	0.067	0.047	0.166	0.037	5.35	59.686	2.993	0.848	15.119	20.134	37.966	1.82	5.694	0.348	3.656	8.747	32.214	55.93	6.734	1.025	397.985	690.871	48.372	3.957	2.997	93.415	386.009	218.015	320.983	57.114	1.347
431-K	42.343	0.141	0.203	0.09	0.112	0.048	0.089	0.015	0.031	0.126	0.01	0.039	0.121	0.063	7.203	0.414	0.442	0.206	0.058	0.029	0.107	0.041	4.341	60.848	2.295	1.275	14.135	11.983	22.411	0.936	3.527	0.261	2.108	2.228	14.442	14.284	2.545	0.406	170.552	372.086	16.462	1.404	1.652	33.913	196.215	114.132	176.489	21.728	0.689
44-K	23.873	0.227	0.196	0.031	0.276	0.057	0.128	0.014	0.039	0.099	0.014	0.037	0.153	0.062	11.22	0.215	0.133	0.082	0.077	0.035	0.18	0.023	4.313	38.981	1.468	0.933	12.067	8.96	12.542	1.111	3.802	0.337	2.283	2.142	9.882	12.131	3.403	0.47	139.925	246.667	15.63	2.086	2.272	30.404	141.829	81.511	149.843	19.596	0.892
440-K	29.904	0.206	0.164	0.032	0.127	0.051	0.12	0.015	0.027	0.097	0.007	0.047	0.13	0.056	6.366	0.667	0.315	0.236	0.064	0.036	0.171	0.039	5.014	52.833	1.678	0.994	14.485	15.179	36.106	1.511	4.88	0.286	2.513	3.705	18.604	14.106	5.459	0.575	231.245	514.315	20.277	2.436	2.588	56.12	300.63	168.902	227.517	20.971	0.864
443-K	25.539	0.157	0.125	0.03	0.098	0.047	0.1	0.01	0.027	0.078	0.006	0.024	0.084	0.033	3.852	0.511	0.169	0.128	0.044	0.019	0.117	0.022	4.698	45.207	1.469	0.8	13.85	8.444	13.786	0.994	2.321	0.32	2.276	3.737	15.732	24.377	4.512	0.63	238.547	434.993	22.231	2.103	1.19	60.264	264.555	154.527	194.311	34.046	0.825
445-K	35.919	0.136	0.159	0.027	0.102	0.044	0.108	0.013	0.02	0.136	0.008	0.051	0.132	0.044	5.258	0.66	0.316	0.174	0.059	0.027	0.109	0.039	4.543	77.395	1.886	1.076	18.617	15.22	21.594	1.243	5.12	0.309	2.91	3.711	20.083	16.703	2.682	0.458	258.544	471.773	16.567	1.92	3.479	50.66	238.871	136.958	241.688	54.859	1.202
449-K	33.833	0.122	0.126	0.041	0.094	0.046	0.107	0.015	0.025	0.085	0.009	0.03	0.124	0.048	6.213	0.636	0.366	0.177	0.046	0.021	0.101	0.039	4.888	66.76	2.928	1.132	16.599	15.285	24.727	1.78	3.134	0.331	3.502	2.887	18.604	22.52	4.219	0.61	245.85	463.14	28.828	1.842	2.106	53.871	250.125	176.089	156.187	41.694	1.369
455-K	28.049	0.158	0.166	0.042	0.098	0.045	0.075	0.013	0.034	0.08	0.008	0.032	0.133	0.082	5.571	0.514	0.177	0.108	0.043	0.023	0.129	0.039	4.373	51.396	1.14	1.293	12.37	13.071	25.931	0.766	5.011	0.174	1.123	1.104	7.729	4.554	1.624	0.348	120.856	257.158	10.114	0.959	0.914	24.153	143.1	73.31	135.28	15.543	0.343
458-K	23.362	0.966	0.269	0.029	0.31	0.092	0.215	0.014	0.035	0.189	0.017	0.079	0.164	0.046	6.966	0.911	0.452	0.306	0.193	0.023	0.929	0.076	4.222	71.524	2.366	1.562	22.84	15.132	28.036	1.549	4.647	0.35	3.348	3.385	19.97	22.923	2.865	0.671	283.529	566.823	18.678	1.668	2.492	75.99	350.841	196.741	258.55	29.151	0.872
467-K	15.908	0.167	0.215	0.049	0.101	0.042	0.114	0.016	0.041	0.056	0.011	0.029	0.137	0.08	6.008	0.176	0.126	0.073	0.047	0.028	0.143	0.029	5.565	70.12	2.544	1.226	19.905	21.484	60.569	1.83	3.562	0.329	3.315	4.082	14.88	16	7.031	0.777	202.495	531.672	23.595	2.008	1.957	42.705	287.352	158.425	134.665	26.581	1.145
476-K	36.003	0.364	0.254	0.058	0.128	0.044	0.144	0.018	0.049	0.088	0.013	0.033	0.162	0.071	10.567	0.353	0.236	0.08	0.081	0.039	0.266	0.035	4.548	51.321	1.452	0.696	15.746	10.742	21.08	1.153	4.642	0.233	1.414	1.606	9.799	8.395	1.807	0.424	129.668	290.249	10.595	1.214	2.379	30.863	175.802	85.04	174.327	25.514	0.699
478-K	22.327	0.124	0.133	0.044	0.106	0.045	0.064	0.012	0.018	0.065	0.009	0.033	0.093	0.036	4.051	0.326	0.37	0.121	0.039	0.025	0.112	0.026	3.868	40.982	1.139	0.73	9.863	11.538	16.502	0.673	2.024	0.198	2.159	1.958	11.069	7.788	1.861	0.317	143.878	286.632	9.883	0.815	1.77	27.992	160.632	93.781	102.382	27.47	0.751
479-K	27.83	0.124	0.165	0.037	0.093	0.046	0.1	0.014	0.023	0.073	0.008	0.029	0.107	0.037	6.083	0.449	0.31	0.137	0.056	0.025	0.098	0.047	4.835	62.007	2.094	1.339	19.031	14.442	24.071	0.887	2.766	0.337	2.874	3.588	19.104	21.283	4.275	0.576	232.462	464.419	20.033	1.818	2.877	57.186	289.808	143.746	164.796	26.768	1.16
494-K	25.102	0.231	0.235	0.057	0.124	0.053	0.135	0.018	0.054	0.087	0.011	0.034	0.149	0.062	7.421	0.37	0.204	0.101	0.061	0.042	0.169	0.042	4.593	45.759	1.458	1.116	14.485	11.174	21.445	0.9	3.21	0.283	2.029	2.516	12.985	10.84	4.32	0.58	152.135	373.582	20.277	2.02	1.372	34.217	226.074	135.361	169.715	36.267	0.9
497-K	28.049	0.135	0.137	0.043	0.082	0.039	0.107	0.012	0.025	0.076	0.006	0.032	0.097	0.037	4.265	0.653	0.354	0.215	0.042	0.021	0.117	0.03	5.003	70.739	2.686	1.127	21.251	15.179	28.009	1.77	5.043	0.422	3.378	4.915	22.849	41.453	5.933	0.9	338.348	530.947	37.745	4.207	2.913	82.404	321.073	190.463	313.604	98.808	2.186
501-K	41.582	0.158	0.144	0.043	0.1	0.049	0.097	0.014	0.032	0.084	0.008	0.03	0.112	0.054	7.595	0.608	0.468	0.225	0.058	0.03	0.135	0.052	4.509	37.359	1.173	0.867	10.996	8.159	17.615	1.114	2.625	0.263	2.4	1.603	8.066	7.065	2.82	0.37	112.58	281.466	10.676	1.248	2.239	34.335	177.973	100.023	113.02	25.411	0.9
504-K	28.813	0.138	0.118	0.038	0.085	0.043	0.068	0.011	0.021	0.072	0.006	0.03	0.09	0.037	4.004	0.27	0.167	0.065	0.038	0.023	0.112	0.024	4.383	32.385	1.14	0.683	8.268	7.084	9.267	0.698	3.199	0.193	1.689	2.983	12.449	19.427	2.594	0.421	192.298	237.967	14.047	1.676	1.541	39.189	135.885	68.399	164.796	47.245	1.02
505-K	20.955	0.256	0.252	0.127	0.14	0.065	0.163	0.022	0.06	0.135	0.015	0.053	0.184	0.075	5.364	0.317	0.157	0.131	0.052	0.041	0.173	0.056	4.204	53.718	1.086	1.248	12.159	13.704	23.524	0.917	4.533	0.301	2.348	2.495	14.359	7.09	2.075	0.479	165.523	323.686	12.948	1.212	2.708	29.836	139.493	78.461	141.429	30.346	0.812
506-K	23.816	0.087	0.135	0.062	0.081	0.04	0.064	0.012	0.012	0.059	0.008	0.037	0.112	0.049	4.354	0.44	0.266	0.161	0.041	0.015	0.082	0.03	4.578	54.329	1.12	0.867	13.864	14.024	26.612	1.104	4.797	0.246	1.91	2.134	9.98	6.363	1.942	0.329	124.339	275.782	9.171	1.139	0.944	24.313	132.967	79.759	142.044	20.091	0.478
507-K	31.759	0.192	0.196	0.049	0.11	0.051	0.087	0.013	0.038	0.089	0.009	0.035	0.164	0.097	6.746	0.585	0.207	0.138	0.052	0.025	0.157	0.049	4.247	58.802	1.173	1.441	14.168	15.39	29.104	0.793	5.694	0.184	1.308	1.263	8.84	5.395	2.03	0.39	136.313	294.26	11.629	1.08	1.125	27.231	162.34	86.607	154.957	17.887	0.448
512-K	30.049	0.209	0.235	0.05	0.116	0.046	0.11	0.016	0.029	0.103	0.012	0.036	0.135	0.058	4.54	0.395	0.155	0.082	0.056	0.026	0.175	0.028	4.44	56.021	1.766	1.069	17.825	15.815	18.791	1.581	4.535	0.191	1.662	2.173	12.339	12.046	1.807	0.372	165.194	245.039	10.506	1.205	1.435	32.388	144.568	89.046	160.491	26.758	0.662
515-K	28.704	0.131	0.158	0.041	0.105	0.057	0.093	0.014	0.029	0.101	0.01	0.044	0.116	0.05	5.201	0.372	0.26	0.2	0.054	0.024	0.115	0.058	4.741	60.239	1.469	0.802	14.379	8.201	15.318	0.907	3.536	0.286	2.245	3.365	16.981	19.18	3.474	0.481	220.291	484.889	17.345	1.878	2.082	46.175	268.162	138.954	250.883	30.346	0.866
519-K	30.122	0.256	0.155	0.027	0.118	0.046	0.12	0.013	0.033	0.1	0.008	0.035	0.134	0.043	8.792	0.638	0.4	0.287	0.063	0.031	0.18	0.036	4.373	62.449	1.963	0.749	14.273	9.002	10.69	0.574	3.536	0.22	2.626	1.72	14.609	23.015	2.278	0.509	240.981	395.332	14.414	1.39	2.287	43.215	199.619	97.148	260.722	30.346	0.744
529-K	25.025	0.149	0.148	0.03	0.098	0.04	0.095	0.013	0.028	0.073	0.009	0.021	0.104	0.034	5.509	0.385	0.212	0.109	0.05	0.018	0.114	0.03	3.828	29.608	0.83	0.512	9.091	8.166	10.111	0.595	2.754	0.119	1.452	1.498	10.343	6.519	1.528	0.426	136.773	267.644	10.951	1.205	1.373	30.324	162.416	95.602	175.249	18.313	0.553
533-K	24.884	0.273	0.201	0.034	0.161	0.076	0.224	0.025	0.079	0.156	0.025	0.051	0.218	0.088	13.057	0.215	0.124	0.062	0.069	0.039	0.191	0.059	4.373	58.581	1.787	1.237	14.802	12.017	20.788	1.869	3.991	0.304	2.863	3.323	18.105	17.447	4.568	0.565	222.725	442.669	18.933	1.759	2.239	43.57	211.644	149.735	193.082	18.01	0.76
54-K	28.873	0.233	0.185	0.035	0.137	0.062	0.178	0.026	0.062	0.102	0.014	0.042	0.17	0.063	6.449	0.21	0.139	0.09	0.045	0.047	0.171	0.04	4.839	53.073	1.786	1.382	16.75	15.187	28.056	1.222	4.109	0.587	2.878	2.323	11.054	10.133	4.025	0.632	153.906	369.517	20.117	1.683	2.806	44.98	231.754	122.099	143.889	26.266	1.122
541-K	30.886	0.127	0.199	0.062	0.083	0.049	0.083	0.013	0.027	0.096	0.008	0.04	0.111	0.053	5.223	0.393	0.37	0.144	0.05	0.026	0.114	0.039	5.203	53.939	1.239	1.017	17.974	9.023	22.648	1.193	3.677	0.209	2.214	3.758	15.233	16.21	6.7	1.055	193.515	466.978	30.782	3.922	2.431	55.647	307.846	146.142	227.517	52.303	1.38
543-K	36.125	0.244	0.172	0.024	0.104	0.05	0.103	0.016	0.037	0.085	0.01	0.058	0.142	0.054	10.5	0.546	0.345	0.167	0.061	0.03	0.177	0.037	4.225	55.928	1.294	1.963	16.282	11.49	20.241	0.757	3.861	0.167	1.483	1.571	11.013	7.697	2.346	0.577	158.22	383.817	14.902	1.676	4.129	43.333	215.251	100.862	172.175	21.834	1.182
545-K	31.072	0.137	0.199	0.045	0.092	0.04	0.077	0.018	0.02	0.081	0.009	0.034	0.101	0.058	5.577	0.532	0.379	0.19	0.063	0.022	0.129	0.044	4.667	56.961	2.696	1.134	14.26	15.019	31.477	1.511	8.145	0.302	1.92	2.516	12.612	16	3.066	0.638	179.404	358.065	18.074	2.512	1.794	38.668	189.188	101.064	241.66	49.338	1.476
546-K	29.904	0.258	0.22	0.046	0.106	0.046	0.123	0.013	0.045	0.074	0.01	0.031	0.117	0.048	5.582	0.333	0.241	0.113	0.065	0.032	0.201	0.052	4.289	39.901	1.184	0.597	10.784	8.739	12.364	0.694	2.95	0.238	1.772	2.473	17.855	11.421	2.899	0.759	187.43	373.582	19.422	1.878	2.576	41.439	204.429	123.382	183.243	29.729	0.966
55-K	32.517	0.261	0.215	0.045	0.322	0.079	0.225	0.029	0.075	0.195	0.023	0.05	0.245	0.083	15.751	0.356	0.201	0.113	0.08	0.041	0.223	0.031	4.313	66.268	2.408	0.974	15.219	15.179	20.088	1.722	2.569	0.347	2.466	2.912	16.798	24.045	3.669	0.477	281.97	461.995	22.902	1.195	2.076	54.545	259.132	171.111	144.881	19.17	0.54
56-K	20.593	0.176	0.165	0.035	0.104	0.052	0.127	0.018	0.038	0.112	0.009	0.049	0.125	0.042	6.39	0.258	0.157	0.089	0.049	0.03	0.133	0.032	5.088	59.932	2.23	1.084	17.487	12.537	19.12	1.508	3.324	0.476	2.568	3.558	12.134	22.838	5.053	0.577	243.755	400.109	22.534	2.475	3.36	59.942	247.091	128.744	183.207	55.034	2.074
560-K	23.071	0.127	0.138	0.058	0.099	0.042	0.074	0.013	0.022	0.071	0.007	0.03	0.073	0.027	4.139	0.238	0.121	0.061	0.039	0.022	0.118	0.024	5.121	40.794	1.566	0.7	10.596	7.122	10.778	0.82	1.781	0.422	3.439	4.768	12.158	21.609	4.828	0.438	146.543	299.291	14.602	1.672	0.842	29.786	151.708	87.771	103.305	17.424	0.768
563-K	29.686	0.187	0.166	0.035	0.087	0.044	0.086	0.011	0.023	0.074	0.007	0.024	0.085	0.032	5.756	0.308	0.193	0.083	0.06	0.025	0.157	0.069	6.349	88.092	3.289	1.052	20.088	21.083	29.651	1.531	4.978	0.219	2.081	5.255	17.106	30.316	6.057	0.556	236.113	367.185	20.521	3.22	2.034	46.293	188.796	113.44	179.554	52.92	1.601
564-K	18.978	0.122	0.179	0.048	0.097	0.039	0.086	0.012	0.019	0.067	0.008	0.03	0.082	0.038	3.571	0.307	0.113	0.118	0.029	0.025	0.11	0.037	5.022	78.11	2.269	1.641	25.154	20.191	43.018	1.82	4.291	0.391	3.095	2.526	12.249	10.115	4.244	0.622	173.187	434.922	18.965	1.747	2.527	42.974	246.302	142.947	138.355	50.05	1.646
586-K	30.232	0.264	0.219	0.041	0.129	0.064	0.145	0.018	0.036	0.141	0.011	0.055	0.253	0.067	12.296	0.289	0.131	0.063	0.073	0.041	0.193	0.058	4.625	64.55	2.094	1.588	16.071	13.598	14.442	1.283	7.017	0.345	2.256	2.824	17.106	16.581	2.504	0.546	211.772	321.127	14.292	2.305	2.275	37.769	164.745	111.283	263.181	28.125	0.925
598-K	21.719	0.162	0.163	0.039	0.096	0.042	0.11	0.014	0.026	0.06	0.007	0.028	0.115	0.037	4.396	0.235	0.128	0.1	0.042	0.028	0.105	0.036	4.204	34.154	0.988	0.829	10.383	7.874	12.364	0.624	2.093	0.304	1.669	1.794	12.611	7.251	1.489	0.365	133.879	264.834	9.271	0.89	2.925	33.743	159.935	85.529	126.671	35.897	0.827
604-K	45.864	0.063	0.124	0.072	0.082	0.035	0.047	0.007	0.009	0.04	0.007	0.018	0.061	0.033	4.374	0.644	0.285	0.225	0.025	0.014	0.071	0.033	4.242	42.392	1.481	0.679	9.566	10.742	17.932	1.044	1.868	0.178	1.633	1.752	6.787	10.85	1.268	0.235	125.227	222.434	8.619	0.614	0.811	25.21	116.012	71.109	76.28	12.801	0.295
605-K	13.069	0.273	0.215	0.022	0.21	0.065	0.155	0.013	0.032	0.132	0.01	0.04	0.214	0.061	6.803	0.155	0.145	0.089	0.056	0.026	0.184	0.028	4.718	74.75	1.999	1.068	18.973	19.664	28.467	1.576	3.208	0.315	3.902	4.265	23.051	21.192	5.362	0.708	312.181	578.125	20.217	1.588	2.079	53.047	299.514	205.369	191.528	18.525	0.576
615-K	27.372	0.077	0.11	0.025	0.134	0.036	0.061	0.01	0.012	0.06	0.006	0.037	0.122	0.041	3.915	0.294	0.224	0.093	0.028	0.012	0.072	0.031	4.592	68.521	1.946	1.191	20.23	22.223	31.529	1.125	5.166	0.154	2.249	2.343	12.751	10.547	3.423	0.461	184.844	369.605	16.946	1.863	2.776	44.692	230.474	122.002	178.889	29.282	1.06
617-K	25.304	0.129	0.133	0.033	0.085	0.036	0.07	0.01	0.016	0.049	0.007	0.021	0.072	0.027	4.481	0.213	0.169	0.078	0.047	0.019	0.118	0.024	3.986	36.564	0.918	0.796	12.676	9.479	14.594	0.705	2.141	0.317	2.512	2.144	9.799	8.22	2.706	0.44	141.214	304.717	11.397	1.074	1.731	30.594	160.632	84.311	101.46	59.473	1.281
619-K	34.884	0.146	0.224	0.037	0.177	0.051	0.113	0.011	0.022	0.1	0.009	0.053	0.137	0.047	7.263	0.401	0.283	0.136	0.044	0.031	0.121	0.045	4.676	79.644	2.17	1.409	26.402	18.035	24.838	1.449	3.451	0.227	3.593	3.15	17.067	16.993	5.583	0.615	283.427	547.489	27.154	2.26	2.636	67.34	349.264	205.369	222.639	29.282	1.139
622-K	35.398	0.189	0.151	0.031	0.187	0.059	0.108	0.013	0.035	0.14	0.012	0.058	0.147	0.05	9.777	0.368	0.254	0.168	0.068	0.031	0.15	0.034	4.132	39.377	1.138	0.604	8.069	8.994	15.878	1.004	2.432	0.124	1.732	1.781	11.574	10.938	2.049	0.25	154.036	305.369	10.901	0.786	1.104	24.661	138.081	78.488	108.889	19.422	0.401
630-K	26.652	0.082	0.147	0.05	0.125	0.037	0.06	0.01	0.011	0.073	0.006	0.037	0.109	0.037	4.204	0.357	0.289	0.201	0.054	0.019	0.081	0.034	5.324	79.088	3.042	2.303	25.259	23.387	25.972	1.84	8.246	0.27	2.717	2.887	12.751	17.578	3.6	0.49	219.759	301.416	17.442	2.82	2.593	53.449	219.305	126.068	245	37.549	1.465
639-K	26.858	0.182	0.172	0.03	0.143	0.042	0.063	0.009	0.018	0.076	0.008	0.037	0.075	0.032	4.995	0.383	0.217	0.086	0.053	0.022	0.148	0.062	5.073	62.959	1.776	1.249	17.944	11.984	25.291	1.357	4.366	0.178	2.18	2.925	11.084	13.379	5.018	0.451	167.386	383.44	15.658	2.24	1.586	37.143	216.259	115.901	187.639	22.31	0.897
640-K	26.097	0.131	0.124	0.033	0.089	0.041	0.061	0.013	0.017	0.086	0.009	0.034	0.108	0.034	3.112	0.25	0.174	0.09	0.07	0.016	0.107	0.024	5.18	85.515	2.593	1.705	22.297	21.669	34.911	1.647	3.398	0.415	2.588	4.212	16.314	22.851	5.272	0.655	253.301	459.436	23.35	1.872	2.738	51.785	256.882	156.094	154.446	25.881	1.421
645-K	14.353	0.148	0.122	0.028	0.089	0.041	0.061	0.013	0.016	0.071	0.009	0.027	0.089	0.032	3.033	0.26	0.091	0.1	0.051	0.019	0.126	0.028	5.06	50.323	2.319	0.939	12.86	11.539	17.323	1.235	3.017	0.432	3.582	4.29	14.444	28.203	5.045	0.654	222.342	345.042	20.299	2.535	1.67	45.843	188.675	119.523	165.789	37.784	1.226
656-K	20.683	0.163	0.204	0.036	0.14	0.037	0.089	0.01	0.025	0.078	0.009	0.038	0.142	0.06	5.808	0.286	0.202	0.169	0.049	0.033	0.133	0.031	4.362	51.724	1.223	0.922	15.43	12.566	22.229	0.741	3.614	0.13	1.931	1.79	10.986	6.895	2.481	0.355	138.633	300.427	11	1.212	2.347	34.123	176.663	82.046	140.972	25.597	0.809
673-K	20.001	0.232	0.182	0.034	0.129	0.055	0.125	0.016	0.042	0.126	0.014	0.048	0.153	0.063	5.978	0.21	0.111	0.115	0.054	0.03	0.176	0.028	4.134	50.099	1.405	0.693	11.884	9.946	15.357	1.233	2.958	0.262	2.035	2.222	11.341	16	2.365	0.354	164.306	315.567	11.397	0.971	0.99	29.427	141.891	86.77	109.761	12.979	0.424
675-K	26.421	0.193	0.194	0.049	0.121	0.049	0.13	0.019	0.047	0.111	0.013	0.047	0.142	0.064	7.221	0.294	0.187	0.083	0.066	0.032	0.141	0.035	4.706	60.533	3.209	1.079	18.221	20.191	44.545	2.008	4.564	0.377	3.649	4.748	20.233	27.126	5.727	0.733	225.587	456.623	27.601	2.344	2.691	50.511	249.871	137.484	177.094	49.338	1.832
676-K	27.165	0.182	0.254	0.061	0.101	0.043	0.067	0.012	0.028	0.063	0.012	0.023	0.064	0.045	6.751	0.361	0.201	0.11	0.051	0.026	0.165	0.024	4.341	31.582	0.696	0.278	7.506	3.262	10.683	0.717	0.993	0.147	1.385	3.133	12.158	19.126	5.709	0.381	148.319	522.63	18.876	1.541	1.201	28.081	235.593	130.2	135.588	22.402	1.12
678-K	30.15	0.15	0.159	0.028	0.137	0.042	0.071	0.011	0.017	0.102	0.008	0.049	0.133	0.039	5.83	0.496	0.364	0.135	0.055	0.021	0.115	0.053	4.676	69.411	1.85	1.443	19.087	15.94	22.229	1.656	5.861	0.189	2.259	2.231	11.869	10.84	2.027	0.385	204.355	329.087	13.18	1.649	1.79	46.303	194.938	117.935	222.639	29.481	0.921
679-K	25.829	0.263	0.247	0.032	0.188	0.065	0.158	0.02	0.047	0.123	0.013	0.049	0.216	0.074	10.312	0.451	0.249	0.118	0.067	0.048	0.18	0.047	4.78	65.518	2.414	1.443	18.287	17.918	27.56	1.771	3.672	0.247	3.295	3.468	16.283	21.582	5.34	0.621	252.62	484.241	22.892	1.741	1.725	57.073	274.132	167.752	166.25	23.804	0.818
697-K	25.676	0.12	0.158	0.035	0.078	0.03	0.064	0.012	0.016	0.052	0.01	0.028	0.081	0.03	3.591	0.224	0.109	0.087	0.035	0.023	0.092	0.024	4.262	43.144	1.149	0.719	11.388	9.041	14.975	1.004	2.822	0.16	1.318	1.351	9.255	6.198	1.277	0.38	113.682	259.506	10.061	0.746	1.146	24.582	137.429	82.308	106.994	15.913	0.432
705-K	45.997	0.281	0.247	0.036	0.198	0.06	0.164	0.017	0.042	0.126	0.01	0.05	0.194	0.064	11.125	0.306	0.297	0.109	0.076	0.036	0.199	0.043	4.749	57.064	1.893	0.998	15.658	12.45	14.744	1.208	2.618	0.289	3.663	3.243	13.438	22.559	4.077	0.588	291.642	426.923	21.505	1.863	2.261	72.977	256.872	146.402	175.972	33.764	1.193
718-K	35.91	0.209	0.216	0.107	0.101	0.047	0.125	0.017	0.028	0.113	0.011	0.056	0.126	0.045	6.419	0.444	0.281	0.154	0.06	0.029	0.157	0.039	5.022	79.896	2.611	1.53	25.352	13.626	21.748	1.044	2.997	0.403	3.773	3.368	15.424	16.367	3.659	0.559	179.404	396.945	17.095	1.494	2.277	39.027	234.701	116.543	135.588	35.47	1.205
724-K	31.488	0.11	0.212	0.05	0.122	0.037	0.09	0.011	0.026	0.055	0.009	0.024	0.119	0.049	4.45	0.234	0.155	0.101	0.028	0.041	0.101	0.034	4.352	44.16	1.414	0.549	11.43	11.17	18.827	0.529	2.154	0.096	1.463	1.612	12.948	9.014	2.105	0.371	131.444	285.604	12.685	0.84	3.654	28.084	155.341	71.879	89.444	84.659	1.541
728-K	23.976	0.402	0.328	0.048	0.198	0.052	0.163	0.013	0.067	0.119	0.018	0.054	0.194	0.095	10.568	0.348	0.184	0.188	0.115	0.039	0.349	0.032	4.08	50.39	1.404	0.666	16.687	9.064	15.765	1.173	3.602	0.157	2.309	2.072	12.163	15.43	4.232	0.45	200.247	467.441	20.217	2.006	2.326	44.793	283.269	145.385	247.917	29.68	0.827
73-K	33.969	0.369	0.237	0.043	0.103	0.059	0.122	0.017	0.047	0.127	0.013	0.03	0.184	0.077	7.603	0.223	0.147	0.094	0.111	0.025	0.281	0.031	4.309	56.45	1.569	0.939	14.221	11.824	15.483	0.795	5.2	0.547	1.24	1.302	9.309	7.155	1.339	0.245	133.94	230.244	11.742	0.841	1.192	25.407	118.433	64.04	150.581	21.18	0.47
730-K	16.684	0.096	0.139	0.019	0.076	0.048	0.071	0.01	0.012	0.073	0.008	0.024	0.082	0.022	2.48	0.283	0.125	0.158	0.035	0.015	0.099	0.023	3.791	29.483	0.739	0.873	13.206	8.725	17.438	0.582	1.544	0.187	1.478	1.855	10.434	4.723	1.36	0.297	108.196	246.134	8.516	0.826	3.03	37.445	187.91	73.31	83.384	26.345	1.021
733-K	28.084	0.14	0.208	0.022	0.115	0.052	0.11	0.012	0.026	0.085	0.015	0.041	0.139	0.045	4.089	0.252	0.181	0.105	0.047	0.02	0.11	0.031	4.498	39.994	1.308	0.953	14.208	8.99	11.983	0.733	1.615	0.33	2.093	1.967	9.255	9.881	2.881	0.383	137.704	277.233	13.191	1.148	1.337	34.501	183.54	90.74	91.159	15.497	0.92
735-K	27.436	0.156	0.167	0.029	0.104	0.045	0.095	0.012	0.022	0.105	0.017	0.026	0.096	0.025	5.973	0.388	0.376	0.173	0.057	0.032	0.127	0.026	4.076	23.604	0.611	0.381	6.412	5.262	9.658	1.017	2.012	0.148	1.203	1.939	9.618	10.788	2.147	0.24	160.058	285.231	9.153	1.165	1.4	33.029	143.336	98.825	138.527	26.345	0.893
74-K	28.298	0.45	0.301	0.063	0.326	0.066	0.217	0.022	0.115	0.157	0.025	0.056	0.271	0.143	11.651	0.36	0.304	0.134	0.078	0.045	0.311	0.039	4.133	58.472	1.35	1.352	18.915	14.442	20.301	1.335	5.451	0.315	2.315	1.731	11.717	5.925	2.116	0.463	148.405	306.311	11.614	1.282	2.101	33.434	191.95	108.889	172.667	17.573	0.575
742-K	18.703	0.205	0.166	0.032	0.123	0.039	0.109	0.011	0.031	0.087	0.01	0.034	0.158	0.054	8.236	0.253	0.159	0.084	0.153	0.021	0.154	0.024	4.232	52.954	1.489	1.076	16.117	11.715	16.881	0.793	3.43	0.224	1.479	2.203	15.171	11.219	2.203	0.45	153.857	314.351	11.57	0.986	2.437	28.77	163.873	80.634	154.446	19.22	0.663
754-K	36.241	0.123	0.121	0.024	0.106	0.035	0.092	0.011	0.015	0.074	0.012	0.026	0.106	0.029	4.48	0.287	0.201	0.094	0.037	0.016	0.093	0.026	4.164	41.954	1.473	0.795	9.836	9.41	10.82	1.005	3.168	0.209	1.8	2.21	11.069	12.691	1.754	0.276	172.577	237.248	9.243	1.148	1.669	32.201	121.486	93.435	176.063	26.162	0.806
757-K	29.104	0.197	0.148	0.031	0.116	0.04	0.082	0.01	0.016	0.055	0.01	0.018	0.056	0.016	4.436	0.254	0.239	0.126	0.043	0.024	0.111	0.027	5.765	47.654	1.821	0.883	8.853	8.505	12.609	1.082	2.391	0.312	2.204	6.685	15.515	25.201	6.478	0.575	183.307	335.879	21.447	3.452	1.843	32.569	142.462	111.403	175.169	64.631	2.349
76-K	23.256	0.238	0.163	0.032	0.294	0.075	0.163	0.022	0.042	0.144	0.017	0.059	0.15	0.04	8.814	0.294	0.151	0.163	0.055	0.054	0.168	0.034	4.53	55.311	1.976	1.362	13.915	12.966	15.518	1.506	3.802	0.415	3.769	4.643	20.013	26.645	3.307	0.612	260.769	372.022	18.56	1.793	2.944	46.768	184.485	122.37	176.636	29.607	1.043
772-K	24.84	0.127	0.142	0.031	0.102	0.044	0.079	0.015	0.022	0.069	0.017	0.025	0.082	0.034	2.622	0.202	0.157	0.078	0.037	0.016	0.1	0.026	5.284	54.068	1.695	0.927	14.754	13.156	25.396	1.67	2.577	0.498	2.13	3.487	12.975	12.782	4.42	0.439	157.376	342.099	16.96	1.402	1.353	31.005	184.414	122.184	109.928	12.671	0.797
774-K	30.958	0.2	0.14	0.025	0.128	0.049	0.13	0.016	0.029	0.106	0.014	0.052	0.122	0.025	5.707	0.205	0.122	0.075	0.063	0.029	0.131	0.021	4.145	34.917	1.55	0.543	12.295	10.689	12.251	1.629	3.115	0.493	2.066	2.247	11.341	17.496	1.736	0.362	214.603	265.682	12.025	1.113	0.68	67.07	178.296	101.521	131.377	19.417	0.611
775-K	26.694	0.086	0.117	0.03	0.085	0.036	0.066	0.013	0.016	0.061	0.014	0.029	0.083	0.033	3.289	0.169	0.157	0.067	0.03	0.016	0.074	0.017	4.194	40.885	1.289	0.979	13.206	10.415	12.788	1.185	3.592	0.409	1.735	1.66	7.739	6.717	1.7	0.314	131.444	187.488	7	1.209	1.677	30.913	135.47	75.467	138.527	15.679	0.633
777-K	29.055	0.315	0.283	0.036	0.178	0.039	0.192	0.016	0.048	0.1	0.011	0.039	0.156	0.055	9.317	0.32	0.221	0.111	0.201	0.037	0.225	0.03	4.301	52.625	1.463	0.846	13.361	11.275	16.086	0.74	3.089	0.304	1.996	1.893	11.015	10.705	2.321	0.467	181.063	334.812	14.094	1.134	1.725	37.731	187.789	97.224	171.897	29.157	0.72
78-K	26.75	0.298	0.246	0.044	0.118	0.052	0.132	0.019	0.05	0.11	0.01	0.044	0.142	0.056	5.197	0.375	0.164	0.192	0.051	0.037	0.207	0.038	4.644	47.27	1.611	0.698	12.536	10.06	18.808	1.055	3.436	0.78	3.553	2.817	14.711	13.796	2.434	0.49	201.326	418.625	16.232	1.394	3.763	48.462	217.27	121.269	191.573	32.77	1.033
784-K	33.368	0.075	0.211	0.019	0.083	0.037	0.135	0.011	0.01	0.069	0.006	0.032	0.077	0.025	3.422	0.353	0.202	0.131	0.049	0.026	0.066	0.031	6.355	58.254	1.986	0.935	16.667	13.795	29.867	1.258	2.983	0.852	2.984	5.604	15.515	14.595	4.42	0.569	177.048	375.865	17.319	1.831	3.03	42.505	205.389	92.537	124.227	44.941	1.551
786-K	36.519	0.291	0.275	0.033	0.149	0.047	0.161	0.017	0.034	0.075	0.014	0.027	0.096	0.036	7.289	0.495	0.491	0.162	0.14	0.053	0.241	0.032	5.205	46.051	2.141	1.075	9.927	11.785	20.925	1.072	3.089	0.682	2.057	2.471	12.067	21.485	3.633	0.469	215.497	386.527	20.46	1.77	1.709	38.917	168.682	106.013	176.063	45.032	0.994
810-K	28.707	0.349	0.235	0.047	0.17	0.054	0.145	0.016	0.033	0.097	0.012	0.042	0.131	0.049	6.482	0.405	0.255	0.149	0.061	0.032	0.255	0.044	4.633	59.039	1.54	1.24	17.37	13.036	17.146	1.357	5.518	0.363	2.178	1.846	10.391	8.492	2.06	0.361	168.867	284.59	9.529	1.263	2.008	36.221	176.274	91.872	174.515	22.168	0.693
817-K	18.094	0.188	0.16	0.03	0.113	0.043	0.113	0.012	0.026	0.09	0.01	0.033	0.138	0.042	5.164	0.199	0.231	0.075	0.012	0.021	0.129	0.025	4.505	48.349	1.882	0.711	11.023	10.218	10.517	0.846	4.534	0.229	2.016	2.343	12.573	17.086	2.8	0.37	193.259	268.779	12.832	1.945	1.415	33.109	124.898	83.042	230.359	39.204	1.106
822-K	32.533	0.166	0.186	0.038	0.089	0.041	0.097	0.017	0.023	0.08	0.011	0.028	0.096	0.04	4.347	0.201	0.143	0.086	0.04	0.024	0.121	0.025	4.587	63.064	1.812	0.988	14.39	12.516	20.031	1.026	3.397	0.479	1.561	1.622	10.071	7.579	1.226	0.28	138.598	283.453	8.974	0.75	2.318	26.037	133.722	77.174	118.865	34.093	1.226
826-K	26.097	0.028	0.224	0.041	0.142	0.044	0.14	0.012	0.04	0.086	0.011	0.035	0.124	0.045	5.887	0.306	0.201	0.089	0.037	0.026	0.193	0.037	4.651	43.416	1.215	1.068	13.445	8.386	12.992	0.793	1.667	0.377	2.426	2.668	12.366	11.322	3.851	0.486	153.857	377.593	15.04	1.143	1.999	34.429	208.163	119.523	95.983	19.329	0.801
828-K	43.471	0.07	0.138	0.025	0.073	0.031	0.078	0.009	0.012	0.045	0.013	0.023	0.062	0.028	4.969	0.376	0.265	0.1	0.027	0.012	0.065	0.014	4.881	57.898	2.354	1.538	21.767	17.175	21.372	1.247	4.033	0.58	1.974	3.45	13.065	11.785	2.353	0.486	166.317	286.119	15.704	1.682	2.128	50.418	206.263	110.505	131.377	26.709	0.984
836-K	39.667	0.216	0.193	0.056	0.187	0.057	0.175	0.017	0.042	0.126	0.012	0.056	0.14	0.055	9.693	0.416	0.235	0.176	0.066	0.038	0.155	0.038	4.241	58.463	1.224	1.283	15.867	14.798	30.669	0.683	2.882	0.263	1.801	2.467	13.405	9.367	2.279	0.397	176.372	388.754	11.99	0.794	3.323	35.372	203.734	75.906	105.581	34.18	0.867
838-K	26.231	0.136	0.19	0.03	0.091	0.039	0.083	0.017	0.019	0.074	0.01	0.025	0.081	0.028	3.573	0.259	0.162	0.092	0.03	0.022	0.091	0.025	4.989	50.416	1.473	0.953	14.481	9.775	13.235	0.991	3.503	0.432	2.194	2.359	10.434	8.612	2.067	0.337	119.82	202.594	9.243	1.253	1.985	29.717	129.352	68.549	125.121	72.562	1.588
851-K	45.811	0.173	0.172	0.034	0.298	0.061	0.131	0.02	0.034	0.094	0.013	0.04	0.135	0.06	8.993	0.818	0.257	0.239	0.067	0.043	0.159	0.035	5.855	66.433	3.265	0.899	14.381	18.096	39.512	1.76	3.435	0.34	3.091	4.36	14.422	36.3	6.443	0.559	249.358	478.678	25.475	1.92	0.919	49.287	250.296	135.609	161.237	27.632	0.698
852-K	53.931	0.256	0.206	0.05	0.168	0.074	0.106	0.025	0.045	0.145	0.016	0.037	0.132	0.054	7.337	0.668	0.261	0.259	0.062	0.065	0.2	0.032	5.406	60.412	1.947	0.814	11.813	11.12	20.912	1.73	5.08	0.346	1.83	3.917	14.804	23.2	3.981	0.498	212.631	389.223	15.419	2.15	1.834	30.743	179.648	122.453	242.876	29.606	1.018
854-K	35.185	0.487	0.199	0.041	0.277	0.098	0.26	0.028	0.062	0.274	0.02	0.075	0.404	0.096	13.608	0.265	0.138	0.127	0.11	0.08	0.306	0.034	4.7	75.264	4.001	1.036	18.901	26.082	26.241	1.77	7.081	0.517	4.68	4.632	20.725	44.2	5.607	0.71	393.367	471.065	27.773	2.71	2.701	65.586	250.296	148.765	272.47	53.093	1.666
86-K	26.184	0.192	0.195	0.039	0.142	0.048	0.166	0.015	0.039	0.134	0.016	0.034	0.198	0.065	7.305	0.246	0.151	0.107	0.009	0.029	0.154	0.026	4.779	58.134	2.225	1.3	20.877	15.327	19.356	1.434	5.01	0.434	2.03	1.862	10.163	14.41	3.725	0.512	158.548	305.051	17.144	2.074	1.88	36.316	208.163	114.171	161.426	24.789	0.994
860-K	18.616	0.136	0.121	0.028	0.081	0.034	0.058	0.011	0.022	0.049	0.008	0.02	0.078	0.04	3.182	0.215	0.155	0.097	0.024	0.015	0.111	0.023	4.267	48.185	1.412	0.759	11.942	12.948	28.194	0.831	2.176	0.179	1.411	1.598	11.223	6.093	1.581	0.262	109.764	305.981	10.286	0.518	1.543	24.242	158.558	88.394	77.048	19.984	0.478
866-K	46.613	0.217	0.174	0.055	0.18	0.054	0.133	0.022	0.031	0.111	0.01	0.057	0.132	0.053	8.392	0.53	0.347	0.212	0.068	0.041	0.162	0.044	6.123	77.773	1.637	1.498	23.729	13.344	31.771	1.143	3.339	0.514	3.428	5.065	18.624	12.6	4.134	0.607	194.267	404.45	15.898	1.65	6.665	41.577	252.315	94.521	155.114	117.435	2.589
868-K	40.899	0.144	0.126	0.028	0.095	0.039	0.091	0.012	0.021	0.085	0.012	0.024	0.101	0.042	4.674	0.27	0.233	0.128	0.059	0.023	0.118	0.019	3.734	48.871	1.095	0.765	13.251	12.333	22.923	1.173	3.695	0.271	1.791	2.135	11.174	4.9	1.425	0.42	138.21	316.898	11.205	0.749	0.984	31.134	168.546	88.55	146.95	13.915	0.243
875-K	34.1	0.119	0.126	0.031	0.083	0.045	0.054	0.012	0.019	0.089	0.008	0.033	0.089	0.036	4.549	0.435	0.387	0.175	0.053	0.019	0.116	0.033	4.761	52.789	1.651	1.24	11.775	11.979	21.742	1.113	3.382	0.449	2.258	3.25	13.717	16.572	3.229	0.506	201.703	374.803	18.932	1.752	1.68	36.882	186.018	114.171	164.916	37.566	0.948
88-K	24.097	0.244	0.256	0.036	0.103	0.06	0.172	0.015	0.056	0.112	0.013	0.043	0.167	0.065	9.437	0.281	0.489	0.102	0.059	0.032	0.173	0.036	4.493	55.711	1.569	0.874	16.539	12.028	17.041	1.084	3.752	0.707	2.756	2.896	13.963	10.99	3.891	0.617	203.822	406.549	19.858	1.658	1.811	42.439	235.162	127.083	190.736	23.765	0.953
880-K	35.787	0.25	0.171	0.052	0.129	0.06	0.121	0.016	0.031	0.112	0.011	0.04	0.141	0.069	9.644	0.308	0.203	0.113	0.066	0.043	0.196	0.026	5.357	58.104	1.976	1.139	16.744	12.131	19.907	1.243	3.05	0.513	3.813	4.672	13.848	24	6.514	0.759	228.095	403.498	24.421	2.6	2.823	51.434	250.296	126.501	161.237	71.744	2.642
887-K	24.27	0.161	0.14	0.034	0.118	0.048	0.061	0.013	0.017	0.071	0.012	0.034	0.087	0.036	3.846	0.463	0.169	0.198	0.033	0.025	0.116	0.032	4.531	50.651	1.497	0.667	13.862	9.865	22.803	1.395	2.962	0.384	2.359	3.568	14.236	18.939	3.733	0.396	192.321	427.815	16.618	1.494	1.114	53.955	251.567	121.307	143.102	17.909	0.491
891-K	19.834	0.232	0.173	0.033	0.128	0.042	0.1	0.012	0.022	0.083	0.009	0.034	0.119	0.031	4.748	0.334	0.26	0.104	0.048	0.023	0.17	0.028	4.881	64.712	2.644	1.335	21.629	19.379	22.714	2.051	4.835	0.28	1.949	3.545	16.834	27.894	2.808	0.517	270.188	321.791	21.141	2.277	2.401	81.781	224.107	135.578	194.584	41.934	1.291
897-K	26.619	0.192	0.218	0.042	0.157	0.039	0.119	0.012	0.034	0.089	0.009	0.031	0.117	0.048	7.206	0.367	0.23	0.135	0.148	0.034	0.16	0.038	5.017	46.376	1.301	1.068	12.693	8.306	13.964	0.785	2.35	0.422	2.406	2.924	12.158	11.631	3.834	0.518	155.733	348.762	17.565	1.65	1.826	33.58	181.589	109.712	136.994	17.8	0.864
899-K	42.102	0.292	0.229	0.044	0.218	0.083	0.172	0.028	0.054	0.218	0.022	0.06	0.243	0.098	15.186	0.346	0.212	0.158	0.101	0.059	0.198	0.024	5.257	69.644	3.449	1.17	16.128	20.926	30.564	1.601	5.734	0.596	3.486	5.71	25.309	41.4	5.324	0.606	318.946	478.678	20.782	1.85	4.025	55.24	244.241	115.369	226.548	49.737	1.496
903-K	37.145	0.126	0.131	0.033	0.084	0.039	0.054	0.01	0.015	0.082	0.006	0.033	0.084	0.037	5.174	0.578	0.267	0.221	0.021	0.02	0.109	0.036	4.949	50.734	1.694	0.973	12.944	9.513	16.527	1.434	2.398	0.331	2.836	3.607	14.236	22.233	5.28	0.502	223.28	428.745	23.665	2.379	1.917	53.2	241.823	178.393	177.132	33.088	1.059
904-K	20.095	0.3	0.186	0.038	0.173	0.095	0.183	0.026	0.042	0.09	0.022	0.048	0.158	0.058	7.275	0.203	0.29	0.104	0.051	0.031	0.195	0.035	3.661	37.989	1.583	0.539	10.522	9.425	13.081	1.09	2.064	0.325	2.447	3.498	15.691	25.115	3.649	0.44	259.868	373.873	19.773	1.687	2.693	59.237	222.335	136.47	152.7	40.951	1.217
927-K	34.274	0.216	0.234	0.043	0.166	0.051	0.167	0.017	0.044	0.109	0.014	0.041	0.173	0.072	7.662	0.454	0.347	0.157	0.025	0.036	0.158	0.034	4.932	73.181	2.473	1.223	18.372	20.259	29.608	1.624	5.907	0.397	2.951	2.498	13.509	16.263	2.943	0.474	214.837	351.552	17.775	1.77	2.09	40.089	179.817	114.171	193.711	39.968	1.013
930-K	30.794	0.24	0.197	0.032	0.145	0.046	0.107	0.012	0.034	0.083	0.009	0.038	0.096	0.039	4.916	0.372	0.239	0.102	0.059	0.024	0.166	0.036	4.651	75.73	1.9	1.24	21.128	13.565	19.179	1.296	4.065	0.399	2.776	3.25	14.963	16.675	3.632	0.53	235.476	410.144	19.248	1.899	1.643	44.239	214.363	135.578	208.545	32.761	0.785
943-K	42.403	0.211	0.185	0.04	0.134	0.055	0.101	0.02	0.029	0.077	0.012	0.036	0.128	0.049	4.309	0.624	0.214	0.243	0.071	0.034	0.175	0.032	4.769	50.577	1.23	1.067	12.43	11.12	29.157	0.787	2.357	0.328	2.061	2.135	10.888	7.55	3.227	0.416	139.176	383.513	12.642	0.967	2.232	31.524	215.981	88.652	91.844	25.757	0.905
951-K	25.14	0.173	0.151	0.042	0.106	0.041	0.082	0.01	0.024	0.074	0.011	0.028	0.094	0.035	4.45	0.27	0.113	0.068	0.017	0.025	0.124	0.036	4.377	49.5	1.258	1.059	14.113	10.746	19.798	0.846	2.93	0.275	1.916	2.063	9.602	7.236	2.388	0.464	113.516	281.8	17.565	1.217	1.552	25.751	165.644	72.963	103.836	32.324	0.879
957-K	35.579	0.185	0.164	0.035	0.107	0.045	0.067	0.011	0.022	0.092	0.008	0.032	0.088	0.038	5.332	0.502	0.34	0.163	0.118	0.022	0.164	0.035	5.265	60.848	2.019	0.658	15.7	11.891	24.659	2.059	3.93	0.387	3.038	5.74	18.808	31.6	6.062	0.463	261.744	493.847	22.508	3.006	2.775	62.067	266.625	176.609	224.251	50.451	1.338
960-K	24.444	0.215	0.189	0.039	0.149	0.056	0.163	0.013	0.045	0.115	0.013	0.034	0.147	0.062	6.74	0.244	0.187	0.114	0.05	0.025	0.166	0.03	4.625	58.463	1.814	1.205	15.031	13.213	22.007	1.464	3.803	0.401	2.5	3.297	13.405	18.116	4.229	0.454	182.94	390.614	18.722	1.927	1.953	32.354	193.99	123.091	157.063	16.162	0.65
961-K	19.747	0.138	0.143	0.037	0.09	0.035	0.069	0.013	0.021	0.054	0.009	0.02	0.089	0.039	3.588	0.309	0.159	0.114	0.135	0.02	0.12	0.027	4.796	42.84	1.395	0.449	10.856	9.601	20.681	1.434	1.763	0.249	2.447	2.994	13.093	18.733	3.935	0.515	185.754	386.893	24.296	1.503	1.406	43.956	219.678	144.498	117.797	16.926	0.631
962-K	22.878	0.162	0.15	0.035	0.111	0.046	0.088	0.012	0.022	0.094	0.01	0.032	0.128	0.035	5.114	0.276	0.156	0.087	0.096	0.025	0.135	0.028	5.137	65.781	2.558	1.119	19.958	12.772	15.202	1.312	3.311	0.484	2.957	4.39	16.522	31.6	5.928	0.78	257.992	385.033	24.612	2.581	1.625	58.954	240.051	133.795	185.858	32.215	0.948
974-K	25.227	0.129	0.121	0.03	0.093	0.039	0.072	0.012	0.017	0.095	0.008	0.029	0.094	0.033	4.827	0.38	0.155	0.149	0.015	0.02	0.109	0.036	5.606	83.049	4.543	0.904	22.881	19.026	24.04	1.807	5.447	0.262	2.426	5.174	20.367	48.068	4.784	0.453	257.053	357.132	21.246	2.711	1.972	57.256	228.536	125.767	215.526	34.071	0.907
985-K	13.831	0.153	0.145	0.045	0.118	0.045	0.095	0.01	0.029	0.081	0.01	0.033	0.109	0.038	3.737	0.193	0.122	0.077	0.037	0.025	0.118	0.028	4.676	39.798	1.472	0.947	11.274	7.998	10.429	0.694	1.675	0.417	2.608	4.204	16.107	20.998	4.305	0.551	186.692	332.952	16.934	1.696	2.227	36.599	180.703	102.576	126.523	26.645	1.124
[truncated: 102 more columns]

## Sheet: Supplementary Table 3
Supplemenaty Table 3. Cluster classification based on hierarchical clustering.
OA ID	Cluster
100-K	1
1011-K	1
1017-K	1
1029-K	1
103-K	1
1033-K	1
1044-K	1
1046-K	1
1057-K	1
1066-K	1
1076-K	1
1101-K	1
1102-K	1
1103-K	1
1105-K	1
111-K	1
1147-K	1
1158-K	1
1164-K	1
117-K	1
1173-K	1
1189-K	1
1191-K	1
1195-K	1
1204-K	1
1226-K	1
1231-K	1
1271-K	1
1279-K	1
1286-K	1
1304-K	1
16-K	1
162-K	1
163-K	1
188-K	1
197-K	1
216-K	1
222-K	1
229-K	1
23-K	1
241-K	1
25-K	1
252-K	1
269-K	1
284-K	1
287-K	1
288-K	1
292-K	1
305-K	1
308-K	1
312-K	1
315-K	1
319-K	1
328-K	1
333-K	1
335-K	1
345-K	1
346-K	1
357-K	1
371-K	1
39-K	1
396-K	1
40-K	1
42-K	1
431-K	1
44-K	1
443-K	1
445-K	1
449-K	1
455-K	1
476-K	1
478-K	1
497-K	1
504-K	1
507-K	1
512-K	1
519-K	1
529-K	1
54-K	1
541-K	1
543-K	1
545-K	1
546-K	1
56-K	1
560-K	1
563-K	1
598-K	1
604-K	1
615-K	1
617-K	1
622-K	1
630-K	1
640-K	1
645-K	1
656-K	1
724-K	1
73-K	1
730-K	1
733-K	1
735-K	1
742-K	1
754-K	1
757-K	1
772-K	1
777-K	1
784-K	1
817-K	1
822-K	1
826-K	1
828-K	1
838-K	1
860-K	1
880-K	1
891-K	1
897-K	1
903-K	1
930-K	1
951-K	1
960-K	1
974-K	1
985-K	1
1003-K	2
1015-K	2
1054-K	2
1058-K	2
1060-K	2
1064-K	2
1068-K	2
1077-K	2
1087-K	2
1096-K	2
110-K	2
1106-K	2
1146-K	2
1151-K	2
1157-K	2
1170-K	2
1172-K	2
1182-K	2
1206-K	2
1223-K	2
1227-K	2
1260-K	2
1310-K	2
133-K	2
139-K	2
175-K	2
180-K	2
211-K	2
230-K	2
233-K	2
263-K	2
273-K	2
278-K	2
280-K	2
29-K	2
294-K	2
317-K	2
324-K	2
336-K	2
356-K	2
359-K	2
369-K	2
410-K	2
430-K	2
440-K	2
458-K	2
467-K	2
479-K	2
494-K	2
501-K	2
505-K	2
506-K	2
515-K	2
533-K	2
55-K	2
564-K	2
586-K	2
605-K	2
619-K	2
639-K	2
673-K	2
675-K	2
676-K	2
678-K	2
679-K	2
697-K	2
705-K	2
718-K	2
728-K	2
74-K	2
76-K	2
774-K	2
775-K	2
78-K	2
786-K	2
810-K	2
836-K	2
851-K	2
852-K	2
854-K	2
86-K	2
866-K	2
868-K	2
875-K	2
88-K	2
887-K	2
899-K	2
904-K	2
927-K	2
943-K	2
957-K	2
961-K	2
962-K	2
Total Cluster 2	92
Total Cluster 1	120

## Sheet: Supplementary Table 4
Supplemenmtary Table 4. Metabolite selection criteria used to identify a consise metabolite signature able to strongly predict cluster classification.
Cluster FDR < 0.05	Cluster FC > 10%	Cluster Important features > 1	Cluster FDR < 0.05 and FC > 10% and Important features > 1
C10.1	C10.1	HMDB0000062	HMDB0000062
HMDB0000062	HMDB0000062	HMDB0000123	HMDB0000158
HMDB0000123	HMDB0000158	HMDB0000158	HMDB0000167
HMDB0000158	HMDB0000167	HMDB0000159	HMDB0000177
HMDB0000159	HMDB0000177	HMDB0000162	HMDB0000182
HMDB0000167	HMDB0000182	HMDB0000167	HMDB0000251
HMDB0000177	HMDB0000187	HMDB0000177	HMDB0000687
HMDB0000182	HMDB0000214	HMDB0000182	HMDB0000883
HMDB0000187	HMDB0000251	HMDB0000251	HMDB0000904
HMDB0000214	HMDB0000259	HMDB0000641	HMDB0001257
HMDB0000251	HMDB0000687	HMDB0000687	HMDB0008722
HMDB0000562	HMDB0000883	HMDB0000824	HMDB0010379
HMDB0000641	HMDB0000904	HMDB0000883	HMDB0011241
HMDB0000687	HMDB0001257	HMDB0000904	HMDB0011263
HMDB0000883	HMDB0001414	HMDB0000929	HMDB0011322
HMDB0000904	HMDB0002005	HMDB0001257	HMDB0011330
HMDB0001257	HMDB0003357	HMDB0008722	HMDB0011697
HMDB0008722	HMDB0008722	HMDB0010169	HMDB0013409
HMDB0008734	HMDB0008798	HMDB0010379	HMDB0013438
HMDB0008798	HMDB0010379	HMDB0011241	HMDB0013443
HMDB0010379	HMDB0011214	HMDB0011263	HMDB0013451
HMDB0011241	HMDB0011241	HMDB0011322	HMDB0013452
HMDB0011248	HMDB0011248	HMDB0011330	HMDB0013457
HMDB0011263	HMDB0011263	HMDB0011697	HMDB0013459
HMDB0011313	HMDB0011313	HMDB0012326
HMDB0011314	HMDB0011314	HMDB0013409
HMDB0011320	HMDB0011322	HMDB0013438
HMDB0011321	HMDB0011323	HMDB0013443
HMDB0011322	HMDB0011329	HMDB0013451
HMDB0011323	HMDB0011330	HMDB0013452
HMDB0011324	HMDB0011697	HMDB0013457
HMDB0011329	HMDB0011698	HMDB0013459
HMDB0011330	HMDB0013128
HMDB0011697	HMDB0013409
HMDB0012326	HMDB0013411
HMDB0013409	HMDB0013413
HMDB0013411	HMDB0013415
HMDB0013413	HMDB0013417
HMDB0013415	HMDB0013419
HMDB0013417	HMDB0013422
HMDB0013419	HMDB0013430
HMDB0013422	HMDB0013433
HMDB0013427	HMDB0013436
HMDB0013428	HMDB0013438
HMDB0013432	HMDB0013443
HMDB0013433	HMDB0013447
HMDB0013436	HMDB0013451
HMDB0013437	HMDB0013452
HMDB0013438	HMDB0013454
HMDB0013442	HMDB0013457
HMDB0013443	HMDB0013459
HMDB0013444	HMDB0013460
HMDB0013447	HMDB0013461
HMDB0013451	HMDB0013469
HMDB0013452	HMDB0029221
HMDB0013454
HMDB0013456
HMDB0013457
HMDB0013459
HMDB0013460
HMDB0013461
HMDB0013466
HMDB0013469

## Sheet: Supplementary Table 5
Supplementary Table 5. List of predicted genes linked to annotated metabolites as part of the identified signature.
Id	Label	Degree	Betweenness
18	ABAT	1	0
26	ABP1	1	0
100	ADA	1	0
132	ADK	1	0
146	ADRA1D	1	0
147	ADRA1B	1	0
185	AGTR1	1	0
207	AKT1	1	0
213	ALB	2	10738
217	ALDH2	1	0
231	AKR1B1	1	0
248	ALPI	1	0
262	AMD1	1	0
301	ANXA1	1	0
335	APOA1	1	0
338	APOB	1	0
351	APP	1	0
361	AQP4	1	0
383	ARG1	4	3570.07
384	ARG2	4	3570.07
435	ASL	1	0
445	ASS1	1	0
476	ATP1A1	1	0
477	ATP1A2	1	0
478	ATP1A3	1	0
552	AVPR1A	1	0
553	AVPR1B	1	0
558	AXL	1	0
570	BAAT	1	0
581	BAX	2	3786.65
586	BCAT1	2	49.82
587	BCAT2	2	49.82
593	BCKDHA	2	49.82
594	BCKDHB	2	49.82
623	BDKRB1	1	0
624	BDKRB2	1	0
686	BTD	1	0
760	CA2	2	893.1
762	CA4	1	0
763	CA5A	1	0
765	CA6	1	0
766	CA7	1	0
768	CA9	1	0
797	CALCB	1	0
801	CALM1	1	0
816	CAMK2B	1	0
824	CAPN2	1	0
836	CASP3	1	0
841	CASP8	1	0
846	CASR	1	0
847	CAT	4	9549.64
875	CBS	1	0
886	CCKAR	1	0
887	CCKBR	1	0
889	KRIT1	1	0
890	CCNA2	1	0
899	CCNF	1	0
1017	CDK2	1	0
1036	CDO1	1	0
1040	CDS1	1	0
1128	CHRM1	1	0
1131	CHRM3	1	0
1152	CKB	1	0
1241	LTB4R	1	0
1312	COMT	1	0
1373	CPS1	1	0
1384	CRAT	1	0
1446	CSN1S1	5	10629.8
1457	CSNK2A1	1	0
1490	CTGF	1	0
1491	CTH	1	0
1508	CTSB	1	0
1513	CTSK	1	0
1537	CYC1	1	0
1540	CYLD	1	0
1571	CYP2E1	1	0
1581	CYP7A1	1	0
1610	DAO	1	0
1611	DAP	2	938.03
1615	DARS	2	233.54
1629	DBT	1	0
1638	DCT	1	0
1644	DDC	2	412.46
1666	DECR1	2	799.94
1725	DHPS	1	0
1738	DLD	1	0
1859	DYRK1A	1	0
1902	LPAR1	1	0
1906	EDN1	1	0
1907	EDN2	1	0
1908	EDN3	1	0
1909	EDNRA	1	0
1910	EDNRB	1	0
1978	EIF4EBP1	1	0
1984	EIF5A	1	0
2006	ELN	1	0
2058	EPRS	2	233.54
2147	F2	2	233.54
2149	F2R	1	0
2150	F2RL1	1	0
2151	F2RL2	1	0
2175	FANCA	1	0
2245	FGD1	2	1145.23
2312	FLG	1	0
2335	FN1	1	0
2353	FOS	1	0
2358	FPR2	1	0
2475	MTOR	1	0
2520	GAST	1	0
2548	GAA	1	0
2571	GAD1	1	0
2572	GAD2	1	0
2593	GAMT	1	0
2617	GARS	1	0
2621	GAS6	1	0
2628	GATM	1	0
2639	GCDH	1	0
2641	GCG	3	2144.71
2642	GCGR	1	0
2678	GGT1	1	0
2686	GGT7	1	0
2687	GGT5	1	0
2741	GLRA1	1	0
2742	GLRA2	1	0
2743	GLRB	1	0
2746	GLUD1	1	0
2747	GLUD2	1	0
2752	GLUL	2	1145.23
2769	GNA15	1	0
2796	GNRH1	1	0
2797	GNRH2	1	0
2798	GNRHR	1	0
2805	GOT1	1	0
2806	GOT2	1	0
2821	GPI	1	0
2822	GPLD1	1	0
2828	GPR4	1	0
2829	XCR1	1	0
2837	UTS2R	1	0
2840	GPR17	1	0
2862	MLNR	1	0
2864	FFAR1	1	0
2867	FFAR2	1	0
2897	GRIK1	1	0
2904	GRIN2B	1	0
2922	GRP	1	0
2925	GRPR	1	0
2996	GYPE	1	0
3034	HAL	1	0
3040	HBA2	1	0
3043	HBB	1	0
3060	HCRT	1	0
3067	HDC	1	0
3081	HGD	1	0
3176	HNMT	1	0
3239	HOXD13	1	0
3242	HPD	1	0
3274	HRH2	1	0
3357	HTR2B	1	0
3358	HTR2C	1	0
3376	IARS	3	589.25
3458	IFNG	1	0
3508	IGHMBP2	1	0
3550	IK	1	0
3553	IL1B	1	0
3558	IL2	1	0
3569	IL6	2	1111
3576	IL8	1	0
3684	ITGAM	1	0
3735	KARS	2	233.54
3814	KISS1	1	0
3820	KLRB1	1	0
3827	KNG1	2	799.94
3931	LCAT	1	0
4012	LNPEP	1	0
4137	MAPT	1	0
4141	MARS	2	233.54
4155	MBP	1	0
4191	MDH2	1	0
4254	KITLG	1	0
4295	MLN	1	0
4312	MMP1	1	0
4353	MPO	2	2036.21
4507	MTAP	1	0
4829	NMBR	1	0
4842	NOS1	1	0
4843	NOS2	2	799.94
4846	NOS3	2	1145.23
4922	NTS	1	0
4923	NTSR1	1	0
4942	OAT	2	538.48
4946	OAZ1	1	0
4953	ODC1	3	2276.45
5009	OTC	1	0
5018	OXA1L	1	0
5020	OXT	1	0
5021	OXTR	1	0
5028	P2RY1	1	0
5029	P2RY2	1	0
5031	P2RY6	1	0
5036	PA2G4	1	0
5062	PAK2	1	0
5091	PC	1	0
5092	PCBD1	1	0
5096	PCCB	1	0
5319	PLA2G1B	1	0
5327	PLAT	1	0
5337	PLD1	1	0
5338	PLD2	1	0
5340	PLG	1	0
5348	FXYD1	1	0
5465	PPARA	1	0
5478	PPIA	1	0
5493	PPL	1	0
5498	PPOX	1	0
5617	PRL	1	0
5625	PRODH	1	0
5724	PTAFR	1	0
5731	PTGER1	1	0
5737	PTGFR	1	0
5831	PYCR1	1	0
5832	ALDH18A1	1	0
5860	QDPR	1	0
5891	MOK	1	0
5917	RARS	2	233.54
6051	RNPEP	1	0
6303	SAT1	1	0
6347	CCL2	1	0
6440	SFTPC	1	0
6441	SFTPD	1	0
6443	SGCB	1	0
6470	SHMT1	1	0
6472	SHMT2	1	0
6500	SKP1	1	0
6507	SLC1A3	1	0
6509	SLC1A4	1	0
6519	SLC3A1	2	233.54
6526	SLC5A3	1	0
6533	SLC6A6	1	0
6539	SLC6A12	1	0
6541	SLC7A1	1	0
6542	SLC7A2	2	233.54
6545	SLC7A4	1	0
6564	SLC15A1	1	0
6567	SLC16A2	1	0
6580	SLC22A1	1	0
6583	SLC22A4	3	3108.03
6584	SLC22A5	1	0
6585	SLIT1	1	0
6608	SMO	1	0
6611	SMS	1	0
6723	SRM	2	1104.78
6821	SUOX	1	0
6863	TAC1	1	0
6865	TACR2	1	0
6869	TACR1	1	0
6870	TACR3	1	0
6897	TARS	1	0
6898	TAT	1	0
6915	TBXA2R	1	0
7051	TGM1	1	0
7054	TH	1	0
7062	TCHH	1	0
7080	NKX2-1	1	0
7157	TP53	1	0
7173	TPO	1	0
7200	TRH	1	0
7201	TRHR	1	0
7252	TSHB	1	0
7299	TYR	1	0
7381	UQCRB	1	0
7386	UQCRFS1	1	0
7389	UROD	1	0
7421	VDR	1	0
7442	TRPV1	1	0
7462	LAT2	1	0
7529	YWHAB	1	0
7534	YWHAZ	1	0
7915	ALDH5A1	1	0
7965	AIMP2	2	233.54
8001	GLRA3	1	0
8140	SLC7A5	2	233.54
8189	SYMPK	1	0
8424	BBOX1	1	0
8454	CUL1	1	0
8477	GPR65	1	0
8501	SLC43A1	2	49.82
8565	YARS	1	0
8620	NPFF	1	0
8639	AOC3	1	0
8647	ABCB11	1	0
8760	CDS2	1	0
9002	F2RL3	1	0
9057	SLC7A6	1	0
9126	SMC3	1	0
9159	PCSK7	1	0
9170	LPAR2	1	0
9204	ZMYM6	1	0
9223	MAGI1	1	0
9255	AIMP1	2	233.54
9521	EEF1E1	2	233.54
9567	GTPBP1	1	0
9630	GNA14	1	0
9836	LCMT2	1	0
10161	LPAR6	1	0
10162	LPCAT3	1	0
10165	SLC25A13	1	0
10166	SLC25A15	1	0
10249	GLYAT	1	0
10498	CARM1	1	0
10535	RNASEH2A	1	0
10800	CYSLTR1	1	0
10886	NPFFR2	1	0
10911	UTS2	1	0
10993	SDS	1	0
10994	ILVBL	3	254.42
10998	SLC27A5	1	0
11113	CIT	1	0
11136	SLC7A9	2	233.54
11238	CA5B	1	0
11240	PADI2	1	0
11243	PMF1	1	0
11254	SLC6A14	4	3356.93
11255	HRH3	1	0
22861	NLRP1	1	0
23390	ZDHHC17	1	0
23395	LARS2	1	0
23428	SLC7A8	5	3236.72
23438	HARS2	1	0
23464	GCAT	1	0
23566	LPAR3	1	0
23569	PADI4	1	0
23576	DDAH1	1	0
23620	NTSR2	1	0
23632	CA14	1	0
25801	GCA	1	0
25805	BAMBI	1	0
25996	REXO2	1	0
27040	LAT	1	0
27146	FAM184B	1	0
27165	GLS2	1	0
27334	P2RY10	1	0
28954	REM1	1	0
29072	SETD2	1	0
29933	GPR132	1	0
29943	PADI1	1	0
50937	CDON	1	0
51056	LAP3	1	0
51067	YARS2	1	0
51085	MLXIPL	1	0
51087	YBX2	1	0
51097	SCCPDH	1	0
51166	AADAT	1	0
51200	CPA4	1	0
51228	GLTP	1	0
51296	SLC15A3	1	0
51380	CSAD	1	0
51409	HEMK1	1	0
51451	LCMT1	1	0
51520	LARS	2	233.54
51582	AZIN1	1	0
51702	PADI3	1	0
51742	ARID4B	3	1723.16
54205	CYCS	1	0
54407	SLC38A2	3	1771.03
54414	SIAE	1	0
54498	SMOX	1	0
55089	SLC38A4	1	0
55117	SLC6A15	3	254.42
55163	PNPO	1	0
55798	METTL2B	1	0
56262	LRRC8A	1	0
56301	SLC7A10	1	0
56648	EIF5A2	1	0
56925	LXN	1	0
57105	CYSLTR2	1	0
58488	PCTP	1	0
59340	HRH4	1	0
60487	TRMT11	1	0
60675	PROK2	1	0
63826	SRR	1	0
63875	MRPL17	1	0
64106	NPFFR1	1	0
79814	AGMAT	1	0
79896	THNSL1	1	0
80144	FRAS1	1	0
80207	OPA3	1	0
80222	TARS2	1	0
83475	DOHH	1	0
83884	SLC25A2	1	0
84105	PCBD2	1	0
84432	PROK1	1	0
84634	KISS1R	1	0
84735	CNDP1	1	0
84889	SLC7A3	1	0
85413	SLC22A16	1	0
92292	GLYATL1	1	0
92745	SLC38A5	1	0
94233	OPN4	1	0
112483	SAT2	1	0
112817	HOGA1	2	613.73
113451	ADC	2	538.48
114049	WBSCR22	1	0
117247	SLC16A10	6	13213.1
121260	SLC15A4	1	0
123283	TARSL2	1	0
124935	SLC43A2	2	49.82
124975	GGT6	1	0
128674	PROKR2	1	0
131669	UROC1	1	0
131965	METTL6	1	0
132949	AASDH	1	0
152831	KLB	1	0
162417	NAGS	1	0
196743	PAOX	1	0
222236	NAPEPLD	1	0
222545	GPRC6A	2	799.94
257313	UTS2D	1	0
259307	IL4I1	2	739.48
339345	NANOS2	1	0
340024	SLC6A19	3	1268.06
347148	QRFP	1	0
348932	SLC6A18	2	49.82
387129	NPSR1	1	0
441509	GLRA4	1	0
594857	NPS	1	0
729238	SFTPA2	1	0
100131187	TSTD1	1	0
100506144	ZMYM6NB	1	0
C00047	L-Lysine	134	46260.3
C00082	L-Tyrosine	33	21644.7
C00123	L-Leucine	59	17427
C00135	L-Histidine	34	12365.1
C00157	PC(16:0/16:0)	26	10650
C00183	L-Valine	26	6360.82
C00188	L-Threonine	19	5619.49
C00245	Taurine	71	26544.8
C00315	Spermidine	53	20062.6
C00318	L-Carnitine	5	1746
C00327	Citrulline	52	17290.2

## Sheet: Supplementary Table 6
Supplementary Table 6. Pathways and enrichment analysis of predicted genes linked to at least 2 metabolites. Pathways were analyzed using integration of core pathways with experimentally-derived protein-protein interactions with top 1% of pathway associations considered.
Pathway enrichment analysis results [q-value (FDR: BH-method) < 0.05]
Pathway Source	Pathway Name	p-value	q-value (FDR: BH-method)	q-value (Bonferroni)
HumanCyc	tRNA charging	5.90544e-12	9.08847e-09	9.08847e-09
KEGG	Aminoacyl-tRNA biosynthesis	5.90544e-12	9.08847e-09	9.08847e-09
REACTOME	tRNA Aminoacylation	2.58715e-11	1.32721e-08	3.98162e-08
REACTOME	Mitochondrial tRNA aminoacylation	3.50718e-11	1.34939e-08	5.39755e-08
REACTOME	Cytosolic tRNA aminoacylation	5.1734e-11	1.59237e-08	7.96186e-08
WikiPathways	Amino Acid metabolism	7.18192e-11	1.84216e-08	1.1053e-07
REACTOME	Translation	2.72522e-05	0.00381283	0.0419411
IPAVS	Canavan_diseaes_metabolite	2.31097e-05	0.00508083	0.0355658
SMPDB	Aspartate Metabolism	2.31097e-05	0.00508083	0.0355658
SMPDB	Canavan Disease	2.31097e-05	0.00508083	0.0355658
SMPDB	Hypoacetylaspartia	2.31097e-05	0.00508083	0.0355658
REACTOME	Amino acid transport across the plasma membrane	5.17228e-05	0.00663345	0.0796014
stke	Seven Transmembrane Receptor Signaling Through beta-Arrestin	0.000129215	0.0142044	0.198862
PID	Beta5 beta6 beta7 and beta8 integrin cell surface interactions	0.000126884	0.0150211	0.195274
HumanCyc	pyruvate decarboxylation to acetyl CoA	0.000167006	0.0171348	0.257022
WikiPathways	Selenium Micronutrient Network	0.000292437	0.0264741	0.450061
WikiPathways	Mammary gland development pathway - Puberty (Stage 2 of 4)	0.000277534	0.0266953	0.427125
WikiPathways	RIG-I-like Receptor Signaling	0.000334345	0.0285865	0.514557
WikiPathways	Folate Metabolism	0.000382584	0.0294398	0.588797
INOH	Alanine Aspartate Asparagine metabolism	0.000367857	0.0297964	0.566132
BioCarta	cardiac protection against ros	0.000484231	0.0324014	0.745232
KEGG	RIG-I-like receptor signaling	0.00044634	0.0327103	0.686917
REACTOME	Transport of inorganic cations/anions and amino acids/oligopeptides	0.000481859	0.0337082	0.741581
HumanCyc	threonine degradation	0.000590583	0.0378711	0.908907
WikiPathways	Vitamin B12 Metabolism	0.00061991	0.0381617	0.954041
HumanCyc	2-oxoisovalerate decarboxylation to isobutanoyl-CoA	0.000707182	0.0418597	1
BioCarta	tnf/stress related signaling	0.00078431	0.0447057	1
Pathway annotations for the full input list
UniProt	Gene Symbol	Entrez Gene	Pathway Source	Pathway Name	Interactions	Partners	COUNT_PTH_MEMBERS_IN_ALL_PPIS	COUNT_PARTNERS_IN_THIS_PATHWAY	Proteins (Uniprot IDs) In This Pathway	PATHWAY_MEMBER	p-value	FDR
Q12904	AIMP1	9255	ACSN2	ER_STRESS	81	72	110	6	P14625,P45983,P05198,P41091,P05412,Q16539	Pred	3.10171e-05	0.00053259
Q12904	AIMP1	9255	ACSN2	G2_M_CHECKPOINT	81	72	76	4	P14625,P45983,P38398,Q13616	Pred	0.000808446	0.00726895
Q12904	AIMP1	9255	BioCarta	atm signaling	81	72	18	3	P45983,P05412,P38398	Pred	0.000123654	0.00164772
Q12904	AIMP1	9255	BioCarta	bcr signaling	81	72	32	3	P45983,P05412,Q16539	Pred	0.000711137	0.00658501
Q12904	AIMP1	9255	BioCarta	eukaryotic protein translation	81	72	15	4	P05198,P41091,Q04637,Q14240	Pred	1.10838e-06	3.19303e-05
Q12904	AIMP1	9255	BioCarta	il12 and stat4 dependent signaling pathway in th1 development	81	72	15	3	P45983,P05412,Q16539	Pred	6.97735e-05	0.00103693
Q12904	AIMP1	9255	BioCarta	links between pyk2 and map kinases	81	72	26	3	P45983,P05412,Q16539	Pred	0.000381717	0.00405618
Q12904	AIMP1	9255	BioCarta	regulation of map kinase pathways through dual specificity phosphatases	81	72	9	2	P45983,Q16539	Pred	0.00105301	0.00892131
Q12904	AIMP1	9255	BioCarta	signal transduction through il1r	81	72	37	3	P45983,P05412,Q16539	Pred	0.00109225	0.00915341
Q12904	AIMP1	9255	BioCarta	skeletal muscle hypertrophy is regulated via akt-mtor	81	72	25	3	P05198,P41091,Q04637	Pred	0.000339011	0.00369138
Q12904	AIMP1	9255	BioCarta	tnf/stress related signaling	81	72	23	3	P45983,P05412,Q16539	Pred	0.000263112	0.00302224
Q12904	AIMP1	9255	BioCarta	toll-like receptor	81	72	35	3	P45983,P05412,Q16539	Pred	0.000927338	0.00808496
Q12904	AIMP1	9255	BioCarta	tsp-1 induced apoptosis in microvascular endothelial cell	81	72	7	2	P05412,Q16539	Pred	0.000618661	0.00591225
Q12904	AIMP1	9255	HumanCyc	pyruvate decarboxylation to acetyl CoA	81	72	5	2	P09622,P08559	Pred	0.000296715	0.00332431
Q12904	AIMP1	9255	HumanCyc	tRNA charging	81	72	38	10	P54136,A2RTX5,P14868,P47897,P07814,P26640,P41252,P56192,Q15046,Q9P2J5	Pred	5.68116e-15	9.01269e-13
Q12904	AIMP1	9255	INOH	IL-1 JNK	81	72	61	4	P45983,P05412,P61088,O14818	Pred	0.000349934	0.00378716
Q12904	AIMP1	9255	INOH	IL-1 NFkB	81	72	63	4	P05412,P61088,O14818,Q13616	Pred	0.000396128	0.00417865
Q12904	AIMP1	9255	INOH	IL-1 p38	81	72	65	4	P45983,P61088,O14818,Q16539	Pred	0.000446524	0.00458702
Q12904	AIMP1	9255	INOH	TGF-beta signaling TAK1	81	72	20	3	P45983,P05412,Q16539	Pred	0.000171389	0.00214317
Q12904	AIMP1	9255	INOH	TLR JNK	81	72	61	4	P45983,P05412,P61088,O14818	Pred	0.000349934	0.00378716
Q12904	AIMP1	9255	INOH	TLR NFkB	81	72	68	4	P05412,P61088,O14818,Q13616	Pred	0.000530467	0.00524706
Q12904	AIMP1	9255	KEGG	Aminoacyl-tRNA biosynthesis	81	72	43	10	P54136,A2RTX5,P14868,P47897,P07814,P26640,P41252,P56192,Q15046,Q9P2J5	Pred	2.2548e-14	3.30506e-12
Q12904	AIMP1	9255	KEGG	C-type lectin receptor signaling	81	72	101	5	P45983,P05412,Q14164,Q16539,Q9NQC7	Pred	0.000232745	0.00273973
Q12904	AIMP1	9255	KEGG	Epithelial cell signaling in Helicobacter pylori infection	81	72	68	4	P45983,P05412,Q16864,Q16539	Pred	0.000530467	0.00524706
Q12904	AIMP1	9255	KEGG	IL-17 signaling	81	72	91	5	P14625,P45983,P05412,Q14164,Q16539	Pred	0.000142598	0.00185051
Q12904	AIMP1	9255	KEGG	Ribosome	81	72	131	9	P26373,P62750,P05388,P61313,P46776,P18621,P62424,P46778,Q9Y3U8	Pred	3.90149e-08	1.71066e-06
Q12904	AIMP1	9255	KEGG	RIG-I-like receptor signaling	81	72	69	4	P45983,Q14164,Q16539,Q9NQC7	Pred	0.000560782	0.00547828
Q12904	AIMP1	9255	NetPath	EGFR1	81	72	455	10	O00560,P45983,P05388,P05067,P29350,P05412,P46940,Q04637,Q16539,Q9NQC7	Pred	0.000185057	0.00228149
Q12904	AIMP1	9255	NetPath	IL1	81	72	53	4	P45983,P05412,P61088,Q16539	Pred	0.000202987	0.00245747
Q12904	AIMP1	9255	NetPath	IL2	81	72	76	4	P45983,P29350,P05412,Q16539	Pred	0.000808446	0.00726895
Q12904	AIMP1	9255	NetPath	IL4	81	72	63	4	P45983,P29350,Q7KZF4,Q16539	Pred	0.000396128	0.00417865
Q12904	AIMP1	9255	NetPath	KitReceptor	81	72	70	4	P45983,P05412,P07947,Q16539	Pred	0.000592308	0.00572279
Q12904	AIMP1	9255	NetPath	Prolactin	81	72	68	4	P45983,P29350,P05412,Q16539	Pred	0.000530467	0.00524706
Q12904	AIMP1	9255	NetPath	TGF_beta_Receptor	81	72	173	8	P45983,P05412,P38398,Q92905,Q12931,Q16539,Q9HAU4,Q13616	Pred	4.70049e-06	0.000109346
Q12904	AIMP1	9255	Panther_Pathway	B_cell_activation	81	72	54	4	P45983,P29350,P05412,Q16539	Pred	0.000218317	0.00260351
Q12904	AIMP1	9255	Panther_Pathway	Interferon_gamma_signaling	81	72	28	3	P45983,P29350,Q16539	Pred	0.000477176	0.00483418
Q12904	AIMP1	9255	Panther_Pathway	Oxidative_stress_response	81	72	43	4	P45983,P05412,Q8WUJ0,Q16539	Pred	8.9178e-05	0.00126375
Q12904	AIMP1	9255	Panther_Pathway	Parkinson_disease	81	72	87	5	P45983,O14818,P07947,Q16539,Q13616	Pred	0.00011525	0.00155754
Q12904	AIMP1	9255	Panther_Pathway	Toll_receptor_signaling	81	72	44	5	P45983,P05412,P61088,Q14164,Q16539	Pred	4.07031e-06	9.676e-05
Q12904	AIMP1	9255	PID	ATF-2 transcription factor network	81	72	59	4	P45983,P05412,P38398,Q16539	Pred	0.000307732	0.00342249
Q12904	AIMP1	9255	PID	BCR signaling	81	72	68	4	P45983,P29350,P05412,Q16539	Pred	0.000530467	0.00524706
Q12904	AIMP1	9255	PID	CD40/CD40L signaling	81	72	34	3	P45983,P05412,Q16539	Pred	0.000851205	0.00757006
Q12904	AIMP1	9255	PID	CDC42 signaling events	81	72	71	5	P45983,P05412,P46940,P07947,Q16539	Pred	4.348e-05	0.000703796
Q12904	AIMP1	9255	PID	EPO signaling	81	72	33	3	P45983,P29350,Q16539	Pred	0.000779169	0.00706628
Q12904	AIMP1	9255	PID	IL1-mediated signaling events	81	72	35	3	P45983,P05412,P61088	Pred	0.000927338	0.00808496
Q12904	AIMP1	9255	PID	Rapid glucocorticoid signaling	81	72	7	2	P45983,Q16539	Pred	0.000618661	0.00591225
Q12904	AIMP1	9255	PID	RAC1 signaling	81	72	54	4	P45983,P05412,P46940,Q16539	Pred	0.000218317	0.00260351
Q12904	AIMP1	9255	PID	Regulation of Androgen receptor activity	81	72	51	4	P45983,P05412,P31689,Q16539	Pred	0.000174676	0.00217699
Q12904	AIMP1	9255	PID	S1P2	81	72	26	3	P45983,P05412,Q16539	Pred	0.000381717	0.00405618
Q12904	AIMP1	9255	REACTOME	activated TAK1 mediates p38 MAPK activation	81	72	23	3	P0CG48,P61088,Q16539	Pred	0.000263112	0.00302224
Q12904	AIMP1	9255	REACTOME	ABC-family proteins mediated transport	81	72	99	5	P0CG48,P05198,P41091,P62333,O14818	Pred	0.000211961	0.00254187
Q12904	AIMP1	9255	REACTOME	Activation of NF-kappaB in B cells	81	72	64	4	P0CG48,P62333,O14818,Q13616	Pred	0.000420787	0.00437515
Q12904	AIMP1	9255	REACTOME	Activation of the mRNA upon binding of the cap-binding complex and eIFs, and subsequent binding to 43S	81	72	59	4	P05198,P41091,Q04637,Q14240	Pred	0.000307732	0.00342249
Q12904	AIMP1	9255	REACTOME	Antiviral mechanism by IFN-stimulated genes	81	72	79	4	P0CG48,P61088,Q04637,Q14240	Pred	0.000935089	0.00813972
Q12904	AIMP1	9255	REACTOME	APC/C-mediated degradation of cell cycle proteins	81	72	84	4	P0CG48,P62333,O14818,Q13616	Pred	0.00117624	0.00969506
Q12904	AIMP1	9255	REACTOME	Asymmetric localization of PCP proteins	81	72	60	4	P0CG48,P62333,O14818,Q9HAU4	Pred	0.000328347	0.00359892
Q12904	AIMP1	9255	REACTOME	AUF1 (hnRNP D0) binds and destabilizes mRNA	81	72	52	4	P0CG48,P62333,O14818,Q04637	Pred	0.000188448	0.0023157
Q12904	AIMP1	9255	REACTOME	C-type lectin receptors (CLRs)	81	72	130	5	P0CG48,P62333,P61088,O14818,Q13616	Pred	0.00074342	0.00681327
Q12904	AIMP1	9255	REACTOME	Cap-dependent Translation Initiation	81	72	119	13	P05198,P41091,P26373,P62750,P05388,P61313,P46776,Q04637,P18621,P62424,P46778,Q14240,Q9Y3U8	Pred	6.92466e-14	9.50026e-12
Q12904	AIMP1	9255	REACTOME	CLEC7A (Dectin-1) signaling	81	72	90	5	P0CG48,P62333,P61088,O14818,Q13616	Pred	0.000135339	0.00177336
Q12904	AIMP1	9255	REACTOME	Cyclin A:Cdk2-associated events at S phase entry	81	72	84	4	P0CG48,P62333,O14818,Q13616	Pred	0.00117624	0.00969506
Q12904	AIMP1	9255	REACTOME	Cyclin E associated events during G1/S transition	81	72	82	4	P0CG48,P62333,O14818,Q13616	Pred	0.0010751	0.00905699
Q12904	AIMP1	9255	REACTOME	Cytokine Signaling in Immune system	81	72	666	15	P0CG48,P14625,P45983,P62333,P05388,P05067,P29350,P05412,P61088,O14818,P07947,Q04637,Q14240,Q16539,Q13616	Pred	2.69502e-06	6.82388e-05
Q12904	AIMP1	9255	REACTOME	Cytosolic tRNA aminoacylation	81	72	24	11	P54136,P14868,P47897,P07814,P26640,P41252,O43324,P56192,Q13155,Q15046,Q9P2J5	Known; Pred	1.52202e-19	4.34804e-17
Q12904	AIMP1	9255	REACTOME	DDX58/IFIH1-mediated induction of interferon-alpha/beta	81	72	71	4	P0CG48,P05067,Q14164,Q9NQC7	Pred	0.000625074	0.00596082
Q12904	AIMP1	9255	REACTOME	Deadenylation of mRNA	81	72	25	3	Q04637,Q504Q3,Q14240	Pred	0.000339011	0.00369138
Q12904	AIMP1	9255	REACTOME	Dectin-1 mediated noncanonical NF-kB signaling	81	72	58	4	P0CG48,P62333,O14818,Q13616	Pred	0.000288062	0.00324927
Q12904	AIMP1	9255	REACTOME	Degradation of AXIN	81	72	53	4	P0CG48,P62333,O14818,Q9HAU4	Pred	0.000202987	0.00245747
Q12904	AIMP1	9255	REACTOME	Degradation of beta-catenin by the destruction complex	81	72	79	4	P0CG48,P62333,O14818,Q13616	Pred	0.000935089	0.00813972
Q12904	AIMP1	9255	REACTOME	Degradation of GLI1 by the proteasome	81	72	55	4	P0CG48,P62333,O14818,Q13616	Pred	0.000234464	0.00275565
Q12904	AIMP1	9255	REACTOME	Disease	81	72	949	16	P0CG48,P26373,P62750,P62333,P05388,P61313,P05067,P46940,O14818,P46776,P18621,P62424,P46778,Q7KZF4,Q9Y3U8,Q13616	Pred	4.58737e-05	0.000736222
Q12904	AIMP1	9255	REACTOME	DNA Double Strand Break Response	81	72	77	4	P0CG48,P45983,P38398,P61088	Pred	0.00084922	0.00755501
Q12904	AIMP1	9255	REACTOME	Downstream signaling events of B Cell Receptor (BCR)	81	72	76	4	P0CG48,P62333,O14818,Q13616	Pred	0.000808446	0.00726895
Q12904	AIMP1	9255	REACTOME	Downstream TCR signaling	81	72	99	5	P0CG48,P62333,P61088,O14818,Q13616	Pred	0.000211961	0.00254187
Q12904	AIMP1	9255	REACTOME	DSCAM interactions	81	72	9	2	P45983,Q16539	Pred	0.00105301	0.00892131
Q12904	AIMP1	9255	REACTOME	Eukaryotic Translation Initiation	81	72	119	13	P05198,P41091,P26373,P62750,P05388,P61313,P46776,Q04637,P18621,P62424,P46778,Q14240,Q9Y3U8	Pred	6.92466e-14	9.50026e-12
Q12904	AIMP1	9255	REACTOME	FBXL7 down-regulates AURKA during mitotic entry and in early mitosis	81	72	53	4	P0CG48,P62333,O14818,Q13616	Pred	0.000202987	0.00245747
Q12904	AIMP1	9255	REACTOME	Fc epsilon receptor (FCERI) signaling	81	72	145	7	P0CG48,P45983,P62333,P05412,P61088,O14818,Q13616	Pred	1.45302e-05	0.000283677
Q12904	AIMP1	9255	REACTOME	FCERI mediated NF-kB activation	81	72	103	5	P0CG48,P62333,P61088,O14818,Q13616	Pred	0.000255046	0.00294764
Q12904	AIMP1	9255	REACTOME	Formation of a pool of free 40S subunits	81	72	101	9	P26373,P62750,P05388,P61313,P46776,P18621,P62424,P46778,Q9Y3U8	Pred	3.92873e-09	2.21916e-07
Q12904	AIMP1	9255	REACTOME	G2/M Transition	81	72	191	7	P0CG48,P62333,O75665,O14818,Q66GS9,Q96CV9,Q13616	Pred	8.47863e-05	0.0012124
Q12904	AIMP1	9255	REACTOME	GLI3 is processed to GLI3R by the proteasome	81	72	58	4	P0CG48,P62333,O14818,Q13616	Pred	0.000288062	0.00324927
Q12904	AIMP1	9255	REACTOME	GTP hydrolysis and joining of the 60S ribosomal subunit	81	72	112	13	P05198,P41091,P26373,P62750,P05388,P61313,P46776,Q04637,P18621,P62424,P46778,Q14240,Q9Y3U8	Pred	3.10308e-14	4.45903e-12
Q12904	AIMP1	9255	REACTOME	Hedgehog 'off' state	81	72	108	5	P0CG48,P62333,O75665,O14818,Q13616	Pred	0.000317915	0.00351197
Q12904	AIMP1	9255	REACTOME	Hedgehog 'on' state	81	72	83	4	P0CG48,P62333,O14818,Q9HAU4	Pred	0.00112487	0.00936885
Q12904	AIMP1	9255	REACTOME	Immune System	81	72	1929	22	P0CG48,P14625,O00560,P45983,P62333,P05388,P05067,P29350,P05412,P46940,P61088,O14818,P07947,Q04637,Q9UQ80,Q16864,Q14240,Q14164,Q16539,Q9NQC7,Q9HAU4,Q13616	Pred	0.000491428	0.00494602
Q12904	AIMP1	9255	REACTOME	Infectious disease	81	72	312	12	P0CG48,P26373,P62750,P62333,P05388,P61313,O14818,P46776,P18621,P62424,P46778,Q9Y3U8	Pred	1.196e-07	4.60868e-06
Q12904	AIMP1	9255	REACTOME	Influenza Infection	81	72	152	9	P26373,P62750,P05388,P61313,P46776,P18621,P62424,P46778,Q9Y3U8	Pred	1.41164e-07	5.33116e-06
Q12904	AIMP1	9255	REACTOME	Influenza Life Cycle	81	72	141	9	P26373,P62750,P05388,P61313,P46776,P18621,P62424,P46778,Q9Y3U8	Pred	7.38967e-08	3.01173e-06
Q12904	AIMP1	9255	REACTOME	Influenza Viral RNA Transcription and Replication	81	72	132	9	P26373,P62750,P05388,P61313,P46776,P18621,P62424,P46778,Q9Y3U8	Pred	4.16871e-08	1.81404e-06
Q12904	AIMP1	9255	REACTOME	Innate Immune System	81	72	1005	18	P0CG48,P14625,O00560,P45983,P62333,P05067,P29350,P05412,P46940,P61088,O14818,P07947,Q9UQ80,Q16864,Q14164,Q16539,Q9NQC7,Q13616	Pred	5.93418e-06	0.000133163
Q12904	AIMP1	9255	REACTOME	Interleukin-1 family signaling	81	72	134	8	P0CG48,P45983,P62333,P05067,P29350,P61088,O14818,Q13616	Pred	6.87974e-07	2.11182e-05
Q12904	AIMP1	9255	REACTOME	Interleukin-1 signaling	81	72	97	6	P0CG48,P62333,P05067,P61088,O14818,Q13616	Pred	1.51393e-05	0.000293573
Q12904	AIMP1	9255	REACTOME	Interleukin-17 signaling	81	72	66	6	P0CG48,P45983,P05412,P61088,Q16539,Q13616	Pred	1.59224e-06	4.35229e-05
Q12904	AIMP1	9255	REACTOME	ISG15 antiviral mechanism	81	72	71	4	P0CG48,P61088,Q04637,Q14240	Pred	0.000625074	0.00596082
Q12904	AIMP1	9255	REACTOME	JNK (c-Jun kinases) phosphorylation and activation mediated by activated human TAK1	81	72	22	3	P0CG48,P45983,P61088	Pred	0.0002297	0.00271111
Q12904	AIMP1	9255	REACTOME	L13a-mediated translational silencing of Ceruloplasmin expression	81	72	111	13	P05198,P41091,P26373,P62750,P05388,P61313,P46776,Q04637,P18621,P62424,P46778,Q14240,Q9Y3U8	Pred	2.75453e-14	3.99225e-12
Q12904	AIMP1	9255	REACTOME	Major pathway of rRNA processing in the nucleolus and cytosol	81	72	182	9	P26373,P62750,P05388,P61313,P46776,P18621,P62424,P46778,Q9Y3U8	Pred	6.52206e-07	2.01743e-05
Q12904	AIMP1	9255	REACTOME	MAP kinase activation	81	72	59	6	P0CG48,P45983,P05412,P61088,Q16539,Q13616	Pred	8.13945e-07	2.44683e-05
Q12904	AIMP1	9255	REACTOME	MAPK targets/ Nuclear events mediated by MAP kinases	81	72	28	3	P45983,P05412,Q16539	Pred	0.000477176	0.00483418
Q12904	AIMP1	9255	REACTOME	Metabolism of proteins	81	72	1849	37	P54136,P0CG48,P14625,P05198,P14868,P41091,P26373,P62750,P62333,P05388,P61313,P05067,P47897,P07814,P38398,P26640,P61088,O14818,P46776,Q04637,P18621,P62424,P46778,P41252,O43324,P56192,Q92905,Q13155,Q14240,Q14164,Q15046,Q8NI22,Q9Y3U8,Q9NQC7,Q9HAU4,Q9P2J5,Q13616	Known; Pred	7.56267e-14	1.03297e-11
Q12904	AIMP1	9255	REACTOME	Metabolism of RNA	81	72	634	18	P0CG48,P26373,P62750,P62333,P05388,P61313,P62318,O14818,P46776,Q04637,P18621,P62424,P46778,P26599,Q504Q3,Q14240,Q9UET6,Q9Y3U8	Pred	6.27689e-09	3.36861e-07
Q12904	AIMP1	9255	REACTOME	Mitotic G2-G2/M phases	81	72	193	7	P0CG48,P62333,O75665,O14818,Q66GS9,Q96CV9,Q13616	Pred	9.0513e-05	0.00127966
Q12904	AIMP1	9255	REACTOME	MyD88 cascade initiated on plasma membrane	81	72	80	7	P0CG48,P45983,P05067,P05412,P61088,Q16539,Q13616	Pred	2.65585e-07	9.26837e-06
Q12904	AIMP1	9255	REACTOME	MyD88 dependent cascade initiated on endosome	81	72	87	7	P0CG48,P45983,P05067,P05412,P61088,Q16539,Q13616	Pred	4.73818e-07	1.53544e-05
Q12904	AIMP1	9255	REACTOME	MyD88-independent TLR4 cascade	81	72	92	8	P0CG48,P45983,P05067,P05412,P61088,Q14164,Q16539,Q13616	Pred	3.69319e-08	1.62933e-06
Q12904	AIMP1	9255	REACTOME	MyD88:MAL(TIRAP) cascade initiated on plasma membrane	81	72	90	7	P0CG48,P45983,P05067,P05412,P61088,Q16539,Q13616	Pred	5.97944e-07	1.87496e-05
Q12904	AIMP1	9255	REACTOME	Negative regulators of DDX58/IFIH1 signaling	81	72	27	3	P0CG48,Q14164,Q9NQC7	Pred	0.000427737	0.00443297
Q12904	AIMP1	9255	REACTOME	NIK-->noncanonical NF-kB signaling	81	72	57	4	P0CG48,P62333,O14818,Q13616	Pred	0.000269311	0.00307821
Q12904	AIMP1	9255	REACTOME	Nonsense Mediated Decay (NMD) enhanced by the Exon Junction Complex (EJC)	81	72	115	10	P26373,P62750,P05388,P61313,P46776,Q04637,P18621,P62424,P46778,Q9Y3U8	Pred	6.41366e-10	4.31955e-08
Q12904	AIMP1	9255	REACTOME	Nonsense-Mediated Decay (NMD)	81	72	115	10	P26373,P62750,P05388,P61313,P46776,Q04637,P18621,P62424,P46778,Q9Y3U8	Pred	6.41366e-10	4.31955e-08
Q12904	AIMP1	9255	REACTOME	NOD1/2 Signaling Pathway	81	72	34	4	P0CG48,P61088,Q16539,Q9NQC7	Pred	3.47906e-05	0.000585656
Q12904	AIMP1	9255	REACTOME	Nucleotide-binding domain, leucine rich repeat containing receptor (NLR) signaling	81	72	53	5	P0CG48,P05067,P61088,Q16539,Q9NQC7	Pred	1.03494e-05	0.000213115
Q12904	AIMP1	9255	REACTOME	Orc1 removal from chromatin	81	72	69	4	P0CG48,P62333,O14818,Q13616	Pred	0.000560782	0.00547828
Q12904	AIMP1	9255	REACTOME	rRNA processing	81	72	201	9	P26373,P62750,P05388,P61313,P46776,P18621,P62424,P46778,Q9Y3U8	Pred	1.49552e-06	4.12576e-05
Q12904	AIMP1	9255	REACTOME	rRNA processing in the nucleus and cytosol	81	72	191	9	P26373,P62750,P05388,P61313,P46776,P18621,P62424,P46778,Q9Y3U8	Pred	9.77524e-07	2.86776e-05
Q12904	AIMP1	9255	REACTOME	Recruitment and ATM-mediated phosphorylation of repair and signaling proteins at DNA double strand breaks	81	72	76	4	P0CG48,P45983,P38398,P61088	Pred	0.000808446	0.00726895
Q12904	AIMP1	9255	REACTOME	Regulation of APC/C activators between G1/S and early anaphase	81	72	78	4	P0CG48,P62333,O14818,Q13616	Pred	0.000891426	0.00784427
Q12904	AIMP1	9255	REACTOME	Regulation of mitotic cell cycle	81	72	84	4	P0CG48,P62333,O14818,Q13616	Pred	0.00117624	0.00969506
Q12904	AIMP1	9255	REACTOME	Regulation of mRNA stability by proteins that bind AU-rich elements	81	72	82	4	P0CG48,P62333,O14818,Q04637	Pred	0.0010751	0.00905699
Q12904	AIMP1	9255	REACTOME	Regulation of PLK1 Activity at G2/M Transition	81	72	85	5	P0CG48,O75665,Q66GS9,Q96CV9,Q13616	Pred	0.000103187	0.00142405
Q12904	AIMP1	9255	REACTOME	Regulation of RUNX2 expression and activity	81	72	57	4	P0CG48,P62333,O14818,Q13616	Pred	0.000269311	0.00307821
Q12904	AIMP1	9255	REACTOME	Regulation of RUNX3 expression and activity	81	72	53	4	P0CG48,P62333,O14818,Q9HAU4	Pred	0.000202987	0.00245747
Q12904	AIMP1	9255	REACTOME	Ribosomal scanning and start codon recognition	81	72	58	4	P05198,P41091,Q04637,Q14240	Pred	0.000288062	0.00324927
Q12904	AIMP1	9255	REACTOME	SCF-beta-TrCP mediated degradation of Emi1	81	72	53	4	P0CG48,P62333,O14818,Q13616	Pred	0.000202987	0.00245747
Q12904	AIMP1	9255	REACTOME	SCF(Skp2)-mediated degradation of p27/p21	81	72	59	4	P0CG48,P62333,O14818,Q13616	Pred	0.000307732	0.00342249
Q12904	AIMP1	9255	REACTOME	Signaling by Hedgehog	81	72	141	6	P0CG48,P62333,O75665,O14818,Q9HAU4,Q13616	Pred	0.000124079	0.00165284
Q12904	AIMP1	9255	REACTOME	Signaling by Interleukins	81	72	450	13	P0CG48,P14625,P45983,P62333,P05388,P05067,P29350,P05412,P61088,O14818,P07947,Q16539,Q13616	Pred	9.04151e-07	2.6794e-05
Q12904	AIMP1	9255	REACTOME	Signaling by the B Cell Receptor (BCR)	81	72	127	5	P0CG48,P62333,P29350,O14818,Q13616	Pred	0.000668757	0.00628068
Q12904	AIMP1	9255	REACTOME	SRP-dependent cotranslational protein targeting to membrane	81	72	93	9	P26373,P62750,P05388,P61313,P46776,P18621,P62424,P46778,Q9Y3U8	Pred	1.87378e-09	1.1403e-07
Q12904	AIMP1	9255	REACTOME	tRNA Aminoacylation	81	72	35	11	P54136,P14868,P47897,P07814,P26640,P41252,O43324,P56192,Q13155,Q15046,Q9P2J5	Known; Pred	2.42653e-17	5.28363e-15
Q12904	AIMP1	9255	REACTOME	TAK1 activates NFkB by phosphorylation and activation of IKKs complex	81	72	32	3	P0CG48,P05067,P61088	Pred	0.000711137	0.00658501
Q12904	AIMP1	9255	REACTOME	TCR signaling	81	72	117	5	P0CG48,P62333,P61088,O14818,Q13616	Pred	0.000459896	0.00469114
Q12904	AIMP1	9255	REACTOME	Toll Like Receptor 10 (TLR10) Cascade	81	72	80	7	P0CG48,P45983,P05067,P05412,P61088,Q16539,Q13616	Pred	2.65585e-07	9.26837e-06
Q12904	AIMP1	9255	REACTOME	Toll Like Receptor 2 (TLR2) Cascade	81	72	93	7	P0CG48,P45983,P05067,P05412,P61088,Q16539,Q13616	Pred	7.4832e-07	2.27251e-05
Q12904	AIMP1	9255	REACTOME	Toll Like Receptor 3 (TLR3) Cascade	81	72	88	8	P0CG48,P45983,P05067,P05412,P61088,Q14164,Q16539,Q13616	Pred	2.59534e-08	1.19706e-06
Q12904	AIMP1	9255	REACTOME	Toll Like Receptor 4 (TLR4) Cascade	81	72	122	8	P0CG48,P45983,P05067,P05412,P61088,Q14164,Q16539,Q13616	Pred	3.3506e-07	1.1356e-05
Q12904	AIMP1	9255	REACTOME	Toll Like Receptor 5 (TLR5) Cascade	81	72	80	7	P0CG48,P45983,P05067,P05412,P61088,Q16539,Q13616	Pred	2.65585e-07	9.26837e-06
Q12904	AIMP1	9255	REACTOME	Toll Like Receptor 7/8 (TLR7/8) Cascade	81	72	87	7	P0CG48,P45983,P05067,P05412,P61088,Q16539,Q13616	Pred	4.73818e-07	1.53544e-05
Q12904	AIMP1	9255	REACTOME	Toll Like Receptor 9 (TLR9) Cascade	81	72	91	7	P0CG48,P45983,P05067,P05412,P61088,Q16539,Q13616	Pred	6.44951e-07	2.00093e-05
Q12904	AIMP1	9255	REACTOME	Toll Like Receptor TLR1:TLR2 Cascade	81	72	93	7	P0CG48,P45983,P05067,P05412,P61088,Q16539,Q13616	Pred	7.4832e-07	2.27251e-05
Q12904	AIMP1	9255	REACTOME	Toll Like Receptor TLR6:TLR2 Cascade	81	72	90	7	P0CG48,P45983,P05067,P05412,P61088,Q16539,Q13616	Pred	5.97944e-07	1.87496e-05
Q12904	AIMP1	9255	REACTOME	Toll-like Receptor Cascades	81	72	148	9	P0CG48,P14625,P45983,P05067,P05412,P61088,Q14164,Q16539,Q13616	Pred	1.1225e-07	4.3576e-06
Q12904	AIMP1	9255	REACTOME	Transcriptional regulation by RUNX2	81	72	76	4	P0CG48,P62333,O14818,Q13616	Pred	0.000808446	0.00726895
Q12904	AIMP1	9255	REACTOME	Translation	81	72	260	24	P54136,P05198,P14868,P41091,P26373,P62750,P05388,P61313,P47897,P07814,P26640,P46776,Q04637,P18621,P62424,P46778,P41252,O43324,P56192,Q13155,Q14240,Q15046,Q9Y3U8,Q9P2J5	Known; Pred	1.76981e-23	7.48346e-21
Q12904	AIMP1	9255	REACTOME	Translation initiation complex formation	81	72	58	4	P05198,P41091,Q04637,Q14240	Pred	0.000288062	0.00324927
Q12904	AIMP1	9255	REACTOME	TRAF6 mediated induction of NFkB and MAP kinases upon TLR7/8 or 9 activation	81	72	86	7	P0CG48,P45983,P05067,P05412,P61088,Q16539,Q13616	Pred	4.37602e-07	1.43197e-05
Q12904	AIMP1	9255	REACTOME	TRIF(TICAM1)-mediated TLR4 signaling	81	72	92	8	P0CG48,P45983,P05067,P05412,P61088,Q14164,Q16539,Q13616	Pred	3.69319e-08	1.62933e-06
Q12904	AIMP1	9255	stke	Differentiation Pathway in PC12 Cells	81	72	60	5	P45983,P05412,P04629,Q13155,Q16539	Pred	1.91162e-05	0.000356702
Q12904	AIMP1	9255	stke	Interleukin 1 (IL-1) Pathway	81	72	61	4	P45983,P05412,Q13155,Q16539	Pred	0.000349934	0.00378716
Q12904	AIMP1	9255	stke	Seven Transmembrane Receptor Signaling Through beta-Arrestin	81	72	26	3	P45983,Q13155,Q16539	Pred	0.000381717	0.00405618
Q12904	AIMP1	9255	stke	Toll-Like Receptor Pathway	81	72	74	5	P45983,P05412,Q13155,Q14164,Q16539	Pred	5.31106e-05	0.000828855
Q12904	AIMP1	9255	stke	Transforming Growth Factor (TGF) beta Pathway	81	72	17	3	P45983,Q13155,Q16539	Pred	0.000103454	0.00142721
Q12904	AIMP1	9255	systems-biology.org	Macrophage_Map_Update_ver2_re	81	72	680	13	P45983,P62330,P29350,P05412,P08559,P61088,O14818,P25705,P26599,Q7KZN9,Q14164,Q16539,Q9HAU4	Pred	7.61583e-05	0.00111295
Q12904	AIMP1	9255	SIGNOR2.0	SIGNOR-TA	81	72	24	3	P45983,P05412,Q16539	Pred	0.000299512	0.0033479
Q12904	AIMP1	9255	SIGNOR2.0	SIGNOR-TGFb	81	72	30	4	P45983,P05412,Q16539,Q9HAU4	Pred	2.09041e-05	0.000384517
Q12904	AIMP1	9255	SIGNOR2.0	SIGNOR-TLR	81	72	36	3	P45983,Q14164,Q16539	Pred	0.00100766	0.00862235
Q12904	AIMP1	9255	WikiPathways	Amino Acid metabolism	81	72	89	6	P54136,P09622,P07814,P08559,P26640,P41252	Pred	9.21691e-06	0.000193384
Q12904	AIMP1	9255	WikiPathways	Brain-Derived Neurotrophic Factor (BDNF) signaling	81	72	144	5	P45983,P05198,P05412,P04629,Q16539	Pred	0.0011771	0.00970028
Q12904	AIMP1	9255	WikiPathways	Circadian rhythm related genes	81	72	195	7	P0CG48,P45983,P05412,P04629,Q8N163,Q13616,Q86YM7	Pred	9.65516e-05	0.0013486
Q12904	AIMP1	9255	WikiPathways	Cytoplasmic Ribosomal Proteins	81	72	87	9	P26373,P62750,P05388,P61313,P46776,P18621,P62424,P46778,Q9Y3U8	Pred	1.02574e-09	6.62206e-08
Q12904	AIMP1	9255	WikiPathways	Hepatitis C and Hepatocellular Carcinoma	81	72	49	4	P45983,P05412,P38398,Q16539	Pred	0.000149334	0.00191785
Q12904	AIMP1	9255	WikiPathways	IL-1 signaling	81	72	55	4	P45983,P05412,P61088,Q16539	Pred	0.000234464	0.00275565
Q12904	AIMP1	9255	WikiPathways	NRF2-ARE regulation	81	72	23	3	P45983,P07947,Q13155	Pred	0.000263112	0.00302224
Q12904	AIMP1	9255	WikiPathways	Photodynamic therapy-induced NFE2L2 (NRF2) survival signaling	81	72	23	3	P45983,P05412,Q16539	Pred	0.000263112	0.00302224
Q12904	AIMP1	9255	WikiPathways	Physiological and Pathological Hypertrophy of the Heart	81	72	25	3	P45983,P05412,Q16539	Pred	0.000339011	0.00369138
Q12904	AIMP1	9255	WikiPathways	Prolactin Signaling	81	72	76	4	P45983,P29350,P05412,Q16539	Pred	0.000808446	0.00726895
Q12904	AIMP1	9255	WikiPathways	Regulation of toll-like receptor signaling	81	72	139	6	P45983,P29350,P05412,Q14164,Q16539,Q9NQC7	Pred	0.000114696	0.00155134
Q12904	AIMP1	9255	WikiPathways	RIG-I-like Receptor Signaling	81	72	59	4	P45983,Q14164,Q16539,Q9NQC7	Pred	0.000307732	0.00342249
Q12904	AIMP1	9255	WikiPathways	Signal transduction through IL1R	81	72	33	3	P45983,P05412,Q16539	Pred	0.000779169	0.00706628
Q12904	AIMP1	9255	WikiPathways	TGF-beta Signaling	81	72	132	8	P45983,P05067,P05412,Q92905,Q12931,Q16539,Q9HAU4,Q13616	Pred	6.13334e-07	1.91513e-05
Q12904	AIMP1	9255	WikiPathways	Translation Factors	81	72	51	4	P05198,P41091,Q04637,Q14240	Pred	0.000174676	0.00217699
Q12904	AIMP1	9255	WikiPathways	Translation inhibitors in chronically activated PDGFRA cells	81	72	46	4	P45983,Q04637,Q14240,Q16539	Pred	0.000116458	0.00157112
Q13155	AIMP2	7965	ACSN2	CASPASES	95	81	148	6	P54646,P02545,Q96AE4,Q6FI81,Q13490,Q16659	Pred	0.000309221	0.00343557
Q13155	AIMP2	7965	ACSN2	DEATH_RECEPTOR	95	81	248	9	P38398,Q12933,P54646,P30153,P04637,Q9Y4K3,Q96AE4,Q6FI81,Q13490	Pred	2.20753e-05	0.00040212
Q13155	AIMP2	7965	ACSN2	INFLAMMATORY_SIGNALING	95	81	37	4	Q12933,Q9Y4K3,Q6FI81,Q13490	Pred	7.77042e-05	0.00113103
Q13155	AIMP2	7965	ACSN2	TNF_RESPONSE	95	81	49	4	Q12933,P30153,Q6FI81,Q13490	Pred	0.000235594	0.00276737
Q13155	AIMP2	7965	BioCarta	atm signaling	95	81	18	3	P38398,P05412,P04637	Pred	0.000175529	0.00218572
Q13155	AIMP2	7965	BioCarta	tnf/stress related signaling	95	81	23	3	P05412,Q12933,Q92844	Pred	0.000372533	0.00397923
Q13155	AIMP2	7965	BioCarta	yaci and bcma stimulation of b cell immune responses	95	81	8	2	Q12933,Q9Y4K3	Pred	0.00103902	0.00883116
Q13155	AIMP2	7965	HumanCyc	tRNA charging	95	81	38	9	P07814,P54136,P14868,P56192,P47897,P41252,Q6PI48,Q9P2J5,Q15046	Pred	1.21511e-12	1.3788e-10
Q13155	AIMP2	7965	KEGG	Aminoacyl-tRNA biosynthesis	95	81	43	9	P07814,P54136,P14868,P56192,P47897,P41252,Q6PI48,Q9P2J5,Q15046	Pred	4.10014e-12	4.25283e-10
Q13155	AIMP2	7965	KEGG	Apoptosis	95	81	132	7	P05412,Q12933,P60709,P02545,P04629,P04637,Q13490	Pred	1.7188e-05	0.000326651
Q13155	AIMP2	7965	KEGG	Fluid shear stress and atherosclerosis	95	81	137	6	P19320,P05412,P60709,P54646,P04637,P35968	Pred	0.000203629	0.00246311
Q13155	AIMP2	7965	KEGG	Neurotrophin signaling	95	81	118	5	Q00994,P05412,P04629,P04637,Q9Y4K3	Pred	0.00082104	0.00736
Q13155	AIMP2	7965	KEGG	Small cell lung cancer	95	81	93	5	P02751,Q12933,P04637,Q9Y4K3,Q13490	Pred	0.000275143	0.00313076
Q13155	AIMP2	7965	KEGG	Ubiquitin mediated proteolysis	95	81	137	8	P38398,P22314,P29590,O60260,Q9HAU4,Q9Y4K3,Q9UNE7,Q13490	Pred	2.02204e-06	5.33897e-05
Q13155	AIMP2	7965	NetPath	EGFR1	95	81	455	10	Q12929,P46940,P09651,Q04637,O00560,P05412,P60709,P54646,P05067,P04637	Pred	0.000490504	0.00494055
Q13155	AIMP2	7965	NetPath	RANKL	95	81	23	3	P36543,Q12933,Q9Y4K3	Pred	0.000372533	0.00397923
Q13155	AIMP2	7965	Panther_Pathway	Apoptosis_signaling	95	81	107	5	P05412,Q12933,O95817,P04637,Q13490	Pred	0.000526037	0.00521261
Q13155	AIMP2	7965	PID	Aurora A signaling	95	81	31	3	P38398,P04637,Q9GZM8	Pred	0.000912344	0.00799589
Q13155	AIMP2	7965	PID	CD40/CD40L signaling	95	81	34	4	P05412,Q12933,Q9Y4K3,Q13490	Pred	5.53394e-05	0.000858356
Q13155	AIMP2	7965	PID	p75(NTR)-mediated signaling	95	81	70	6	Q00994,P05067,P04629,P04637,Q9Y4K3,Q13490	Pred	4.51652e-06	0.000105719
Q13155	AIMP2	7965	REACTOME	ABC transporter disorders	95	81	75	4	P55036,P62987,Q06323,P62333	Pred	0.00119629	0.00982373
Q13155	AIMP2	7965	REACTOME	Activation of APC/C and APC/C:Cdc20 mediated degradation of mitotic proteins	95	81	74	4	P55036,P62987,Q06323,P62333	Pred	0.0011378	0.00945522
Q13155	AIMP2	7965	REACTOME	Activation of NF-kappaB in B cells	95	81	64	4	P55036,P62987,Q06323,P62333	Pred	0.000658446	0.00620491
Q13155	AIMP2	7965	REACTOME	Adaptive Immune System	95	81	753	13	P19320,P55036,P62987,P22314,Q06323,P30153,P62333,O60260,Q9HAU4,Q8TBB1,Q9Y4K3,Q9UNE7,Q9H0B6	Pred	0.000693075	0.00645089
Q13155	AIMP2	7965	REACTOME	Antigen processing: Ubiquitination & Proteasome degradation	95	81	307	9	P55036,P62987,P22314,Q06323,P62333,O60260,Q9HAU4,Q8TBB1,Q9UNE7	Pred	0.000115469	0.00155994
Q13155	AIMP2	7965	REACTOME	APC:Cdc20 mediated degradation of cell cycle proteins prior to satisfation of the cell cycle checkpoint	95	81	71	4	P55036,P62987,Q06323,P62333	Pred	0.000974405	0.00840843
Q13155	AIMP2	7965	REACTOME	APC/C:Cdc20 mediated degradation of mitotic proteins	95	81	73	4	P55036,P62987,Q06323,P62333	Pred	0.00108135	0.00909218
Q13155	AIMP2	7965	REACTOME	APC/C:Cdc20 mediated degradation of Securin	95	81	65	4	P55036,P62987,Q06323,P62333	Pred	0.00069834	0.00648782
Q13155	AIMP2	7965	REACTOME	APC/C:Cdh1 mediated degradation of Cdc20 and other APC/C:Cdh1 targeted proteins in late mitosis/early G1	95	81	70	4	P55036,P62987,Q06323,P62333	Pred	0.000923828	0.00806508
Q13155	AIMP2	7965	REACTOME	Assembly of the pre-replicative complex	95	81	66	4	P55036,P62987,Q06323,P62333	Pred	0.000739916	0.00678821
Q13155	AIMP2	7965	REACTOME	Asymmetric localization of PCP proteins	95	81	60	5	P55036,P62987,Q06323,P62333,Q9HAU4	Pred	3.39178e-05	0.000574309
Q13155	AIMP2	7965	REACTOME	Autodegradation of Cdh1 by Cdh1:APC/C	95	81	62	4	P55036,P62987,Q06323,P62333	Pred	0.00058355	0.00565614
Q13155	AIMP2	7965	REACTOME	Autodegradation of the E3 ubiquitin ligase COP1	95	81	50	5	P55036,P62987,Q06323,P04637,P62333	Pred	1.38115e-05	0.000271884
Q13155	AIMP2	7965	REACTOME	AUF1 (hnRNP D0) binds and destabilizes mRNA	95	81	52	5	P55036,P62987,Q04637,Q06323,P62333	Pred	1.67783e-05	0.000319927
Q13155	AIMP2	7965	REACTOME	Cdc20:Phospho-APC/C mediated degradation of Cyclin A	95	81	70	4	P55036,P62987,Q06323,P62333	Pred	0.000923828	0.00806508
Q13155	AIMP2	7965	REACTOME	CDK-mediated phosphorylation and removal of Cdc6	95	81	70	4	P55036,P62987,Q06323,P62333	Pred	0.000923828	0.00806508
Q13155	AIMP2	7965	REACTOME	CDT1 association with the CDC6:ORC:origin complex	95	81	57	4	P55036,P62987,Q06323,P62333	Pred	0.000423024	0.00439458
Q13155	AIMP2	7965	REACTOME	Cell Cycle	95	81	592	12	P38398,P55036,P62987,Q06323,P30153,O75665,P04637,P62333,Q9NYP9,Q9NYB0,Q9GZM8,Q9H410	Pred	0.000272165	0.00310405
Q13155	AIMP2	7965	REACTOME	Cell Cycle Checkpoints	95	81	286	9	P38398,P55036,P62987,Q06323,P30153,P04637,P62333,Q9GZM8,Q9H410	Pred	6.71833e-05	0.00100679
Q13155	AIMP2	7965	REACTOME	Cell death signalling via NRAGE, NRIF and NADE	95	81	74	4	P62987,Q00994,O15068,Q9Y4K3	Pred	0.0011378	0.00945522
Q13155	AIMP2	7965	REACTOME	Cellular response to hypoxia	95	81	73	4	P55036,P62987,Q06323,P62333	Pred	0.00108135	0.00909218
Q13155	AIMP2	7965	REACTOME	Cellular responses to external stimuli	95	81	500	12	P55036,P62987,P34932,P05412,O95817,P54646,Q06323,P04637,P62333,O60260,Q9NYB0,Q8N163	Pred	5.55695e-05	0.000861404
Q13155	AIMP2	7965	REACTOME	Cellular responses to stress	95	81	415	10	P55036,P62987,P34932,P05412,O95817,Q06323,P04637,P62333,Q9NYB0,Q8N163	Pred	0.000236426	0.00277575
Q13155	AIMP2	7965	REACTOME	Class I MHC mediated antigen processing & presentation	95	81	359	9	P55036,P62987,P22314,Q06323,P62333,O60260,Q9HAU4,Q8TBB1,Q9UNE7	Pred	0.000370468	0.00396155
Q13155	AIMP2	7965	REACTOME	CLEC7A (Dectin-1) signaling	95	81	90	5	P55036,P62987,Q06323,P62333,Q9Y4K3	Pred	0.00023607	0.0027721
Q13155	AIMP2	7965	REACTOME	Cytokine Signaling in Immune system	95	81	666	15	P19320,P55036,P62987,P02751,Q04637,P05412,Q12933,Q06323,P05067,P30153,P04637,P29590,P62333,Q9Y4K3,Q13490	Pred	1.2392e-05	0.000248022
Q13155	AIMP2	7965	REACTOME	Cytosolic tRNA aminoacylation	95	81	24	10	Q12904,P07814,P54136,P14868,P56192,P47897,O43324,P41252,Q9P2J5,Q15046	Known; Pred	8.69596e-17	1.75244e-14
Q13155	AIMP2	7965	REACTOME	DDX58/IFIH1-mediated induction of interferon-alpha/beta	95	81	71	5	P62987,Q12933,P05067,Q9Y4K3,Q92844	Pred	7.66645e-05	0.00111866
Q13155	AIMP2	7965	REACTOME	Death Receptor Signalling	95	81	134	6	P62987,Q00994,Q12933,O15068,Q9Y4K3,Q13490	Pred	0.000180488	0.0022362
Q13155	AIMP2	7965	REACTOME	Dectin-1 mediated noncanonical NF-kB signaling	95	81	58	4	P55036,P62987,Q06323,P62333	Pred	0.000452231	0.00463493
Q13155	AIMP2	7965	REACTOME	Defective CFTR causes cystic fibrosis	95	81	59	4	P55036,P62987,Q06323,P62333	Pred	0.000482849	0.00487814
Q13155	AIMP2	7965	REACTOME	Degradation of AXIN	95	81	53	5	P55036,P62987,Q06323,P62333,Q9HAU4	Pred	1.84365e-05	0.000346245
Q13155	AIMP2	7965	REACTOME	Degradation of beta-catenin by the destruction complex	95	81	79	5	P55036,P62987,Q06323,P30153,P62333	Pred	0.000127669	0.00169183
Q13155	AIMP2	7965	REACTOME	Degradation of DVL	95	81	55	4	P55036,P62987,Q06323,P62333	Pred	0.00036869	0.00394766
Q13155	AIMP2	7965	REACTOME	Degradation of GLI1 by the proteasome	95	81	55	4	P55036,P62987,Q06323,P62333	Pred	0.00036869	0.00394766
Q13155	AIMP2	7965	REACTOME	Deubiquitination	95	81	280	13	P38398,P55036,P62987,Q12933,P60709,Q06323,P04637,P62333,O60260,Q9HAU4,Q96FW1,Q9Y4K3,Q13490	Pred	1.5691e-08	7.64062e-07
Q13155	AIMP2	7965	REACTOME	Diseases of signal transduction	95	81	351	10	P46940,P55036,P62987,P02751,P60709,Q06323,P02545,P02675,P30153,P62333	Pred	5.97716e-05	0.000914404
Q13155	AIMP2	7965	REACTOME	Downregulation of TGF-beta receptor signaling	95	81	16	3	P62987,Q9HAU4,Q9UNE7	Pred	0.000121545	0.00162506
Q13155	AIMP2	7965	REACTOME	Downstream TCR signaling	95	81	99	5	P55036,P62987,Q06323,P62333,Q9Y4K3	Pred	0.000367841	0.00393951
Q13155	AIMP2	7965	REACTOME	FBXL7 down-regulates AURKA during mitotic entry and in early mitosis	95	81	53	4	P55036,P62987,Q06323,P62333	Pred	0.00031954	0.00352518
Q13155	AIMP2	7965	REACTOME	Fc epsilon receptor (FCERI) signaling	95	81	145	6	P55036,P62987,P05412,Q06323,P62333,Q9Y4K3	Pred	0.000276927	0.0031478
Q13155	AIMP2	7965	REACTOME	FCERI mediated NF-kB activation	95	81	103	5	P55036,P62987,Q06323,P62333,Q9Y4K3	Pred	0.000441613	0.00455152
Q13155	AIMP2	7965	REACTOME	G1/S DNA Damage Checkpoints	95	81	65	5	P55036,P62987,Q06323,P04637,P62333	Pred	5.00695e-05	0.000790205
Q13155	AIMP2	7965	REACTOME	G1/S Transition	95	81	125	5	P55036,P62987,Q06323,P30153,P62333	Pred	0.00106408	0.00899573
Q13155	AIMP2	7965	REACTOME	G2/M Checkpoints	95	81	166	6	P38398,P55036,P62987,Q06323,P04637,P62333	Pred	0.00057003	0.00554995
Q13155	AIMP2	7965	REACTOME	G2/M Transition	95	81	191	7	P55036,P62987,Q06323,P30153,O75665,P04637,P62333	Pred	0.000179182	0.00222256
Q13155	AIMP2	7965	REACTOME	GLI3 is processed to GLI3R by the proteasome	95	81	58	4	P55036,P62987,Q06323,P62333	Pred	0.000452231	0.00463493
Q13155	AIMP2	7965	REACTOME	Hedgehog 'off' state	95	81	108	5	P55036,P62987,Q06323,O75665,P62333	Pred	0.000548919	0.00539354
Q13155	AIMP2	7965	REACTOME	Hedgehog 'on' state	95	81	83	5	P55036,P62987,Q06323,P62333,Q9HAU4	Pred	0.000161322	0.00204105
Q13155	AIMP2	7965	REACTOME	Hedgehog ligand biogenesis	95	81	60	4	P55036,P62987,Q06323,P62333	Pred	0.000514915	0.00512662
Q13155	AIMP2	7965	REACTOME	Hh mutants abrogate ligand secretion	95	81	57	4	P55036,P62987,Q06323,P62333	Pred	0.000423024	0.00439458
Q13155	AIMP2	7965	REACTOME	Hh mutants that don't undergo autocatalytic processing are degraded by ERAD	95	81	54	4	P55036,P62987,Q06323,P62333	Pred	0.000343486	0.00372903
Q13155	AIMP2	7965	REACTOME	IKK complex recruitment mediated by RIP1	95	81	22	3	P62987,Q9Y4K3,Q13490	Pred	0.000325393	0.00357464
Q13155	AIMP2	7965	REACTOME	Immune System	95	81	1929	29	P46940,P19320,P36543,P55036,P62987,P02751,Q04637,O00560,P05412,Q12933,P22314,P60709,Q06323,P02675,P05067,P30153,P04637,P29590,P62333,O60260,Q9HAU4,Q8TBB1,Q9Y5K8,Q9Y4K3,Q9UNE7,Q92844,Q9H0B6,Q13490,Q9H410	Pred	2.13586e-06	5.59729e-05
Q13155	AIMP2	7965	REACTOME	Innate Immune System	95	81	1005	18	P46940,P36543,P55036,P62987,O00560,P05412,Q12933,P60709,Q06323,P02675,P05067,P30153,P62333,Q9Y5K8,Q9Y4K3,Q92844,Q13490,Q9H410	Pred	3.37454e-05	0.000571709
Q13155	AIMP2	7965	REACTOME	Interleukin-1 family signaling	95	81	134	6	P55036,P62987,Q06323,P05067,P62333,Q9Y4K3	Pred	0.000180488	0.0022362
Q13155	AIMP2	7965	REACTOME	Interleukin-1 signaling	95	81	97	6	P55036,P62987,Q06323,P05067,P62333,Q9Y4K3	Pred	2.98029e-05	0.000515294
Q13155	AIMP2	7965	REACTOME	Interleukin-17 signaling	95	81	66	4	P62987,P05412,P30153,Q9Y4K3	Pred	0.000739916	0.00678821
Q13155	AIMP2	7965	REACTOME	Intracellular signaling by second messengers	95	81	264	11	Q12873,P55036,P62987,P05412,Q06323,P30153,P04637,P29590,P62333,Q9Y4K3,Q9UNE7	Pred	6.50723e-07	2.01364e-05
Q13155	AIMP2	7965	REACTOME	MAP kinase activation	95	81	59	4	P62987,P05412,P30153,Q9Y4K3	Pred	0.000482849	0.00487814
Q13155	AIMP2	7965	REACTOME	MAPK family signaling cascades	95	81	276	11	P46940,P55036,P62987,P02751,P05412,P60709,Q06323,P02675,P30153,P62333,Q16659	Pred	1.00897e-06	2.94381e-05
Q13155	AIMP2	7965	REACTOME	MAPK1/MAPK3 signaling	95	81	237	9	P46940,P55036,P62987,P02751,P60709,Q06323,P02675,P30153,P62333	Pred	1.53971e-05	0.000297826
Q13155	AIMP2	7965	REACTOME	MAPK6/MAPK4 signaling	95	81	87	6	P55036,P62987,P05412,Q06323,P62333,Q16659	Pred	1.59982e-05	0.000307418
Q13155	AIMP2	7965	REACTOME	Metabolism of proteins	95	81	1849	33	P38398,Q12873,Q12904,P55036,P62987,P02751,P22061,Q04637,P07814,P54136,P14868,Q12933,P22314,P60709,P56192,P47897,O43324,P46776,Q06323,P02545,P05067,P41252,P04637,P29590,P62333,O60260,Q9HAU4,Q96FW1,Q9Y4K3,Q13490,Q6PI48,Q9P2J5,Q15046	Known; Pred	3.84966e-09	2.17903e-07
Q13155	AIMP2	7965	REACTOME	Metabolism of RNA	95	81	634	13	P55036,P62987,P09651,Q04637,O75934,P46776,Q06323,P26599,P30153,P62333,Q13895,Q9UHX1,Q9UBB9	Pred	0.000131418	0.0017319
Q13155	AIMP2	7965	REACTOME	Mitochondrial tRNA aminoacylation	95	81	14	3	P47897,Q6PI48,Q15046	Pred	7.9715e-05	0.00115429
Q13155	AIMP2	7965	REACTOME	Mitotic Anaphase	95	81	190	7	P55036,P62987,Q06323,P30153,P62333,Q9GZM8,Q9H410	Pred	0.000173473	0.0021635
Q13155	AIMP2	7965	REACTOME	Mitotic G2-G2/M phases	95	81	193	7	P55036,P62987,Q06323,P30153,O75665,P04637,P62333	Pred	0.000191057	0.00234095
Q13155	AIMP2	7965	REACTOME	Mitotic Metaphase and Anaphase	95	81	191	7	P55036,P62987,Q06323,P30153,P62333,Q9GZM8,Q9H410	Pred	0.000179182	0.00222256
Q13155	AIMP2	7965	REACTOME	MyD88 cascade initiated on plasma membrane	95	81	80	5	P62987,P05412,P05067,P30153,Q9Y4K3	Pred	0.000135523	0.00177537
Q13155	AIMP2	7965	REACTOME	MyD88 dependent cascade initiated on endosome	95	81	87	5	P62987,P05412,P05067,P30153,Q9Y4K3	Pred	0.000201371	0.00244207
Q13155	AIMP2	7965	REACTOME	MyD88-independent TLR4 cascade	95	81	92	7	P62987,P05412,P05067,P30153,Q9Y4K3,Q92844,Q13490	Pred	1.55846e-06	4.27665e-05
Q13155	AIMP2	7965	REACTOME	MyD88:MAL(TIRAP) cascade initiated on plasma membrane	95	81	90	5	P62987,P05412,P05067,P30153,Q9Y4K3	Pred	0.00023607	0.0027721
Q13155	AIMP2	7965	REACTOME	NIK-->noncanonical NF-kB signaling	95	81	57	4	P55036,P62987,Q06323,P62333	Pred	0.000423024	0.00439458
Q13155	AIMP2	7965	REACTOME	NOD1/2 Signaling Pathway	95	81	34	3	P62987,Q9Y4K3,Q13490	Pred	0.00119842	0.00983523
Q13155	AIMP2	7965	REACTOME	Nucleotide-binding domain, leucine rich repeat containing receptor (NLR) signaling	95	81	53	4	P62987,P05067,Q9Y4K3,Q13490	Pred	0.00031954	0.00352518
Q13155	AIMP2	7965	REACTOME	Oncogenic MAPK signaling	95	81	80	5	P46940,P02751,P60709,P02545,P02675	Pred	0.000135523	0.00177537
Q13155	AIMP2	7965	REACTOME	Orc1 removal from chromatin	95	81	69	4	P55036,P62987,Q06323,P62333	Pred	0.00087513	0.00773302
Q13155	AIMP2	7965	REACTOME	Ovarian tumor domain proteases	95	81	38	4	P62987,P04637,Q96FW1,Q9Y4K3	Pred	8.64378e-05	0.00123246
Q13155	AIMP2	7965	REACTOME	Oxygen-dependent proline hydroxylation of Hypoxia-inducible Factor Alpha	95	81	64	4	P55036,P62987,Q06323,P62333	Pred	0.000658446	0.00620491
Q13155	AIMP2	7965	REACTOME	p53-Dependent G1 DNA Damage Response	95	81	63	5	P55036,P62987,Q06323,P04637,P62333	Pred	4.30219e-05	0.000697353
Q13155	AIMP2	7965	REACTOME	p53-Dependent G1/S DNA damage checkpoint	95	81	63	5	P55036,P62987,Q06323,P04637,P62333	Pred	4.30219e-05	0.000697353
Q13155	AIMP2	7965	REACTOME	p53-Independent DNA Damage Response	95	81	50	4	P55036,P62987,Q06323,P62333	Pred	0.000254879	0.00294609
Q13155	AIMP2	7965	REACTOME	p53-Independent G1/S DNA damage checkpoint	95	81	50	4	P55036,P62987,Q06323,P62333	Pred	0.000254879	0.00294609
Q13155	AIMP2	7965	REACTOME	Paradoxical activation of RAF signaling by kinase inactive BRAF	95	81	45	4	P46940,P02751,P60709,P02675	Pred	0.00016882	0.00211785
Q13155	AIMP2	7965	REACTOME	PCP/CE	95	81	87	5	P55036,P62987,Q06323,P62333,Q9HAU4	Pred	0.000201371	0.00244207
Q13155	AIMP2	7965	REACTOME	PIP3 activates AKT signaling	95	81	236	11	Q12873,P55036,P62987,P05412,Q06323,P30153,P04637,P29590,P62333,Q9Y4K3,Q9UNE7	Pred	2.12408e-07	7.63678e-06
Q13155	AIMP2	7965	REACTOME	Post-translational protein modification	95	81	1322	18	P38398,Q12873,P55036,P62987,P02751,Q12933,P22314,P60709,Q06323,P05067,P04637,P29590,P62333,O60260,Q9HAU4,Q96FW1,Q9Y4K3,Q13490	Pred	0.00103242	0.00878876
Q13155	AIMP2	7965	REACTOME	PTEN Regulation	95	81	128	9	Q12873,P55036,P62987,P05412,Q06323,P04637,P29590,P62333,Q9UNE7	Pred	9.07241e-08	3.61099e-06
Q13155	AIMP2	7965	REACTOME	RAF/MAP kinase cascade	95	81	232	9	P46940,P55036,P62987,P02751,P60709,Q06323,P02675,P30153,P62333	Pred	1.29862e-05	0.000258113
Q13155	AIMP2	7965	REACTOME	Regulated Necrosis	95	81	19	3	P62987,Q12933,Q13490	Pred	0.00020751	0.00250023
Q13155	AIMP2	7965	REACTOME	Regulation of mRNA stability by proteins that bind AU-rich elements	95	81	82	5	P55036,P62987,Q04637,Q06323,P62333	Pred	0.000152338	0.00194961
Q13155	AIMP2	7965	REACTOME	Regulation of necroptotic cell death	95	81	17	3	P62987,Q12933,Q13490	Pred	0.000146931	0.001893
Q13155	AIMP2	7965	REACTOME	Regulation of PTEN stability and activity	95	81	67	5	P55036,P62987,Q06323,P62333,Q9UNE7	Pred	5.79783e-05	0.000891462
Q13155	AIMP2	7965	REACTOME	Regulation of RAS by GAPs	95	81	66	4	P55036,P62987,Q06323,P62333	Pred	0.000739916	0.00678821
Q13155	AIMP2	7965	REACTOME	Regulation of RUNX2 expression and activity	95	81	57	5	P55036,P62987,Q06323,P62333,Q9UNE7	Pred	2.6384e-05	0.000466198
Q13155	AIMP2	7965	REACTOME	Regulation of RUNX3 expression and activity	95	81	53	5	P55036,P62987,Q06323,P62333,Q9HAU4	Pred	1.84365e-05	0.000346245
Q13155	AIMP2	7965	REACTOME	Regulation of TNFR1 signaling	95	81	32	3	P62987,Q12933,Q13490	Pred	0.00100224	0.008587
Q13155	AIMP2	7965	REACTOME	Regulation of TP53 Activity	95	81	159	7	P38398,Q12873,P62987,P54646,P30153,P04637,P29590	Pred	5.68717e-05	0.000877684
Q13155	AIMP2	7965	REACTOME	Regulation of TP53 Activity through Acetylation	95	81	30	3	Q12873,P04637,P29590	Pred	0.000827738	0.00740646
Q13155	AIMP2	7965	REACTOME	RIPK1-mediated regulated necrosis	95	81	19	3	P62987,Q12933,Q13490	Pred	0.00020751	0.00250023
Q13155	AIMP2	7965	REACTOME	RUNX1 regulates transcription of genes involved in differentiation of HSCs	95	81	67	5	P55036,P62987,P25791,Q06323,P62333	Pred	5.79783e-05	0.000891462
Q13155	AIMP2	7965	REACTOME	SCF-beta-TrCP mediated degradation of Emi1	95	81	53	4	P55036,P62987,Q06323,P62333	Pred	0.00031954	0.00352518
Q13155	AIMP2	7965	REACTOME	SCF(Skp2)-mediated degradation of p27/p21	95	81	59	4	P55036,P62987,Q06323,P62333	Pred	0.000482849	0.00487814
Q13155	AIMP2	7965	REACTOME	Separation of Sister Chromatids	95	81	182	7	P55036,P62987,Q06323,P30153,P62333,Q9GZM8,Q9H410	Pred	0.000132898	0.00174805
Q13155	AIMP2	7965	REACTOME	Signal Transduction	95	81	2161	35	Q12873,P46940,P36543,P55036,P62987,P09651,P02751,Q00994,Q04637,P09622,P05412,Q12933,P60709,O15068,P54646,Q06323,P02675,P05067,P26599,P30153,P04629,O75665,P04637,P35968,P29590,P62333,Q9HAU4,Q9Y5K8,Q9Y4K3,Q9UNE7,Q9H0B6,Q13490,Q16659,Q9GZM8,Q9H410	Pred	1.32603e-08	6.57003e-07
Q13155	AIMP2	7965	REACTOME	Signaling by BRAF and RAF fusions	95	81	64	5	P46940,P02751,P60709,P02545,P02675	Pred	4.64423e-05	0.0007435
Q13155	AIMP2	7965	REACTOME	Signaling by FGFR2	95	81	65	4	P62987,P09651,P26599,P30153	Pred	0.00069834	0.00648782
Q13155	AIMP2	7965	REACTOME	Signaling by Hedgehog	95	81	141	6	P55036,P62987,Q06323,O75665,P62333,Q9HAU4	Pred	0.000238062	0.00279096
Q13155	AIMP2	7965	REACTOME	Signaling by Interleukins	95	81	450	11	P19320,P55036,P62987,P02751,P05412,Q06323,P05067,P30153,P04637,P62333,Q9Y4K3	Pred	9.92506e-05	0.00137937
Q13155	AIMP2	7965	REACTOME	Signaling by moderate kinase activity BRAF mutants	95	81	45	4	P46940,P02751,P60709,P02675	Pred	0.00016882	0.00211785
Q13155	AIMP2	7965	REACTOME	Signaling by RAS mutants	95	81	58	4	P46940,P02751,P60709,P02675	Pred	0.000452231	0.00463493
Q13155	AIMP2	7965	REACTOME	Signaling by Receptor Tyrosine Kinases	95	81	409	11	P36543,P62987,P09651,P02751,P60709,P26599,P30153,P04629,P35968,Q9Y5K8,Q9UNE7	Pred	4.20564e-05	0.000684846
Q13155	AIMP2	7965	REACTOME	Stabilization of p53	95	81	54	5	P55036,P62987,Q06323,P04637,P62333	Pred	2.02196e-05	0.000373631
Q13155	AIMP2	7965	REACTOME	tRNA Aminoacylation	95	81	35	11	Q12904,P07814,P54136,P14868,P56192,P47897,O43324,P41252,Q6PI48,Q9P2J5,Q15046	Known; Pred	9.58694e-17	1.92465e-14
Q13155	AIMP2	7965	REACTOME	TAK1 activates NFkB by phosphorylation and activation of IKKs complex	95	81	32	3	P62987,P05067,Q9Y4K3	Pred	0.00100224	0.008587
Q13155	AIMP2	7965	REACTOME	TCR signaling	95	81	117	5	P55036,P62987,Q06323,P62333,Q9Y4K3	Pred	0.000790048	0.00714229
Q13155	AIMP2	7965	REACTOME	TGF-beta receptor signaling activates SMADs	95	81	22	3	P62987,Q9HAU4,Q9UNE7	Pred	0.000325393	0.00357464
Q13155	AIMP2	7965	REACTOME	The role of GTSE1 in G2/M progression after G2 checkpoint	95	81	74	5	P55036,P62987,Q06323,P04637,P62333	Pred	9.34855e-05	0.00131343
Q13155	AIMP2	7965	REACTOME	TICAM1, RIP1-mediated IKK complex recruitment	95	81	19	3	P62987,Q9Y4K3,Q13490	Pred	0.00020751	0.00250023
Q13155	AIMP2	7965	REACTOME	TNFR1-induced NFkappaB signaling	95	81	30	3	P62987,Q12933,Q13490	Pred	0.000827738	0.00740646
Q13155	AIMP2	7965	REACTOME	TNFR2 non-canonical NF-kB	95	81	97	6	P55036,P62987,Q12933,Q06323,P62333,Q13490	Pred	2.98029e-05	0.000515294
Q13155	AIMP2	7965	REACTOME	Toll Like Receptor 10 (TLR10) Cascade	95	81	80	5	P62987,P05412,P05067,P30153,Q9Y4K3	Pred	0.000135523	0.00177537
Q13155	AIMP2	7965	REACTOME	Toll Like Receptor 2 (TLR2) Cascade	95	81	93	5	P62987,P05412,P05067,P30153,Q9Y4K3	Pred	0.000275143	0.00313076
Q13155	AIMP2	7965	REACTOME	Toll Like Receptor 3 (TLR3) Cascade	95	81	88	7	P62987,P05412,P05067,P30153,Q9Y4K3,Q92844,Q13490	Pred	1.15201e-06	3.29745e-05
Q13155	AIMP2	7965	REACTOME	Toll Like Receptor 4 (TLR4) Cascade	95	81	122	7	P62987,P05412,P05067,P30153,Q9Y4K3,Q92844,Q13490	Pred	1.02665e-05	0.000211757
Q13155	AIMP2	7965	REACTOME	Toll Like Receptor 5 (TLR5) Cascade	95	81	80	5	P62987,P05412,P05067,P30153,Q9Y4K3	Pred	0.000135523	0.00177537
Q13155	AIMP2	7965	REACTOME	Toll Like Receptor 7/8 (TLR7/8) Cascade	95	81	87	5	P62987,P05412,P05067,P30153,Q9Y4K3	Pred	0.000201371	0.00244207
Q13155	AIMP2	7965	REACTOME	Toll Like Receptor 9 (TLR9) Cascade	95	81	91	5	P62987,P05412,P05067,P30153,Q9Y4K3	Pred	0.000248591	0.00288718
Q13155	AIMP2	7965	REACTOME	Toll Like Receptor TLR1:TLR2 Cascade	95	81	93	5	P62987,P05412,P05067,P30153,Q9Y4K3	Pred	0.000275143	0.00313076
Q13155	AIMP2	7965	REACTOME	Toll Like Receptor TLR6:TLR2 Cascade	95	81	90	5	P62987,P05412,P05067,P30153,Q9Y4K3	Pred	0.00023607	0.0027721
Q13155	AIMP2	7965	REACTOME	Toll-like Receptor Cascades	95	81	148	8	P62987,P05412,P02675,P05067,P30153,Q9Y4K3,Q92844,Q13490	Pred	3.6069e-06	8.74064e-05
Q13155	AIMP2	7965	REACTOME	Transcriptional regulation by RUNX2	95	81	76	5	P55036,P62987,Q06323,P62333,Q9UNE7	Pred	0.000106184	0.0014574
Q13155	AIMP2	7965	REACTOME	Transcriptional regulation by RUNX3	95	81	93	6	P55036,P62987,Q06323,P04637,P62333,Q9HAU4	Pred	2.34459e-05	0.000422657
Q13155	AIMP2	7965	REACTOME	Translation	95	81	260	14	Q12904,P62987,Q04637,P07814,P54136,P14868,P56192,P47897,O43324,P46776,P41252,Q6PI48,Q9P2J5,Q15046	Known; Pred	6.0375e-10	4.09315e-08
Q13155	AIMP2	7965	REACTOME	TRAF6 mediated induction of NFkB and MAP kinases upon TLR7/8 or 9 activation	95	81	86	5	P62987,P05412,P05067,P30153,Q9Y4K3	Pred	0.000190717	0.00233819
Q13155	AIMP2	7965	REACTOME	TRAF6 mediated IRF7 activation	95	81	29	3	Q12933,Q9Y4K3,Q92844	Pred	0.000748297	0.00684965
Q13155	AIMP2	7965	REACTOME	TRAF6 mediated NF-kB activation	95	81	24	3	Q12933,P05067,Q9Y4K3	Pred	0.000423853	0.00440162
Q13155	AIMP2	7965	REACTOME	TRIF(TICAM1)-mediated TLR4 signaling	95	81	92	7	P62987,P05412,P05067,P30153,Q9Y4K3,Q92844,Q13490	Pred	1.55846e-06	4.27665e-05
Q13155	AIMP2	7965	REACTOME	Ub-specific processing proteases	95	81	205	10	P55036,P62987,Q12933,Q06323,P04637,P62333,Q9HAU4,Q96FW1,Q9Y4K3,Q13490	Pred	5.20917e-07	1.66555e-05
Q13155	AIMP2	7965	REACTOME	Ubiquitin Mediated Degradation of Phosphorylated Cdc25A	95	81	50	4	P55036,P62987,Q06323,P62333	Pred	0.000254879	0.00294609
Q13155	AIMP2	7965	REACTOME	Ubiquitin-dependent degradation of Cyclin D	95	81	49	4	P55036,P62987,Q06323,P62333	Pred	0.000235594	0.00276737
Q13155	AIMP2	7965	REACTOME	UCH proteinases	95	81	95	5	P55036,P62987,P60709,Q06323,P62333	Pred	0.000303796	0.00338721
Q13155	AIMP2	7965	REACTOME	Vif-mediated degradation of APOBEC3G	95	81	51	4	P55036,P62987,Q06323,P62333	Pred	0.000275274	0.00313168
Q13155	AIMP2	7965	REACTOME	Vpu mediated degradation of CD4	95	81	50	4	P55036,P62987,Q06323,P62333	Pred	0.000254879	0.00294609
Q13155	AIMP2	7965	stke	Differentiation Pathway in PC12 Cells	95	81	60	4	P05412,P54646,P04629,Q9NYB0	Known; Pred	0.000514915	0.00512662
Q13155	AIMP2	7965	stke	Tumor Necrosis Factor Pathway	95	81	30	3	P05412,Q12933,Q13490	Pred	0.000827738	0.00740646
Q13155	AIMP2	7965	SIGNOR2.0	SIGNOR-TGFb	95	81	30	3	P05412,Q9HAU4,Q9Y4K3	Pred	0.000827738	0.00740646
Q13155	AIMP2	7965	Spike	Apoptosis	95	81	73	4	Q04637,Q12933,P02545,Q13490	Pred	0.00108135	0.00909218
Q13155	AIMP2	7965	Spike	ATM Signaling Network	95	81	107	5	P38398,Q12873,O43324,P04637,Q9Y4K3	Pred	0.000526037	0.00521261
Q13155	AIMP2	7965	Spike	MAPK signaling	95	81	61	4	P05412,Q12933,P04637,Q9Y4K3	Pred	0.000548469	0.0053902
Q13155	AIMP2	7965	Spike	NFkB Signaling Network	95	81	93	6	P19320,Q12933,P04637,O60260,Q9Y4K3,Q13490	Pred	2.34459e-05	0.000422657
Q13155	AIMP2	7965	WikiPathways	Apoptosis Modulation and Signaling	95	81	89	5	P05412,O95817,P04637,Q9Y4K3,Q13490	Pred	0.000224034	0.00265768
Q13155	AIMP2	7965	WikiPathways	Circadian rhythm related genes	95	81	195	7	P62987,P05412,P54646,P04629,P04637,P29590,Q8N163	Pred	0.000203562	0.00246283
Q13155	AIMP2	7965	WikiPathways	Parkin-Ubiquitin Proteasomal System	95	81	68	6	P55036,P34932,P22314,P62333,O60260,Q9UNE7	Pred	3.80764e-06	9.14152e-05
Q13155	AIMP2	7965	WikiPathways	PI3K-Akt Signaling	95	81	333	8	P38398,P13807,P02751,P54646,P30153,P04629,P04637,P35968	Pred	0.00104963	0.00890008
Q13155	AIMP2	7965	WikiPathways	Proteasome Degradation	95	81	59	4	P55036,P22314,Q06323,P62333	Pred	0.000482849	0.00487814
Q13155	AIMP2	7965	WikiPathways	RANKL/RANK (Receptor activator of NFKB (ligand)) Signaling	95	81	55	4	P19320,P05412,Q12933,Q9Y4K3	Pred	0.00036869	0.00394766
Q13155	AIMP2	7965	WikiPathways	TGF-beta Signaling	95	81	132	7	P02751,P05412,P05067,P04637,P29590,Q9HAU4,Q9Y4K3	Pred	1.7188e-05	0.000326651
Q13155	AIMP2	7965	WikiPathways	WikiPathways	95	81	74	4	P05412,Q12933,P04637,Q9Y4K3	Pred	0.0011378	0.00945522
P02768	ALB	213	BioCarta	extrinsic prothrombin activation	217	182	13	3	P00734,P02671,P08709	Pred	0.000687525	0.0064159
P02768	ALB	213	KEGG	Apelin signaling	217	182	135	8	O95166,Q9NQ66,Q32MK0,P12829,P60520,Q9H0R8,Q9UBS0,Q92736	Pred	0.00060108	0.0057877
P02768	ALB	213	KEGG	Cholesterol metabolism	217	182	49	8	P02655,P02652,P02647,P02656,P02654,P02649,P98164,P06727	Pred	3.38425e-07	1.14563e-05
P02768	ALB	213	KEGG	Complement and coagulation cascades	217	182	79	8	P00746,P00751,P00734,P02671,P08709,P08603,P0C0L4,P05155	Pred	1.37147e-05	0.000270244
P02768	ALB	213	KEGG	Estrogen signaling	217	182	132	10	P02533,P08779,P13645,Q9NQ66,P11142,P13646,Q9Y6Q9,P35527,Q9UBS5,P62993	Pred	1.5549e-05	0.00030028
P02768	ALB	213	KEGG	FoxO signaling	217	182	129	8	O95166,Q8TCJ0,P60520,Q13315,P16871,Q9H0R8,P62993,Q13043	Pred	0.000443912	0.00457087
P02768	ALB	213	KEGG	Staphylococcus aureus infection	217	182	53	5	P00746,P00751,P13645,P08603,P0C0L4	Pred	0.000831778	0.00743729
P02768	ALB	213	PharmGKB	Statin_Pathway_Pharmacodynamics	217	182	25	6	P02655,P02647,P02656,P02654,P02649,P06727	Pred	9.60149e-07	2.8222e-05
P02768	ALB	213	PID	FOXA2 and FOXA3 transcription factor networks	217	182	44	8	P00734,P02647,P02766,P55318,P02786,P49748,Q9Y259,P20823	Known; Pred	1.41142e-07	5.33068e-06
P02768	ALB	213	REACTOME	Amyloid fiber formation	217	182	109	8	P02671,O60260,P02647,P01034,P02766,P06396,P06727,P05067	Pred	0.000140067	0.00182405
P02768	ALB	213	REACTOME	Binding and Uptake of Ligands by Scavenger Receptors	217	182	60	9	P01876,P02760,P01614,P02647,P02649,P01834,P00738,P02790,P69905	Known; Pred	1.30771e-07	4.98428e-06
P02768	ALB	213	REACTOME	Cellular responses to external stimuli	217	182	500	18	P02511,O43504,O00716,O95166,P00441,O60260,P50502,P62258,P11142,Q9GZQ8,Q8NDX5,P60520,Q13315,P55036,Q9H0R8,P25788,Q9H492,P49792	Pred	0.000217162	0.0025919
P02768	ALB	213	REACTOME	Complement cascade	217	182	87	10	P00746,P00751,P00734,P01614,P01859,P01857,P01834,P08603,P0C0L4,P05155	Pred	3.42202e-07	1.15667e-05
P02768	ALB	213	REACTOME	Formation of Fibrin Clot (Clotting Cascade)	217	182	39	5	P00734,P02671,P08709,P10720,P05155	Pred	0.000195315	0.00238203
P02768	ALB	213	REACTOME	Formation of the cornified envelope	217	182	110	9	P02533,P02538,P08779,P13645,P04264,P13646,P04259,P35527,P13647	Pred	2.26007e-05	0.000410133
P02768	ALB	213	REACTOME	G alpha (i) signalling events	217	182	342	15	P02753,P02655,P02652,P02647,P02656,P02649,P02766,P02775,Q9NQ66,P98164,Q14114,P06727,Q07343,P05067,Q9UBS5	Pred	8.8912e-05	0.0012614
P02768	ALB	213	REACTOME	GPCR downstream signalling	217	182	683	22	P02753,P00734,P02655,P02652,P02647,P02656,P02649,P02766,P02775,Q8NHC8,Q9NQ66,P98164,Q13009,Q14114,P47893,P49619,P06727,Q07343,P05067,Q9GZM6,Q9UBS5,P35368	Pred	0.000210959	0.00253382
P02768	ALB	213	REACTOME	HDL clearance	217	182	4	2	O60494,P02647	Pred	0.00113841	0.00945917
P02768	ALB	213	REACTOME	Hemostasis	217	182	601	23	P00746,P00734,O43561,P02671,P01876,P02765,P01614,P00441,P02751,P02647,P02763,P01834,P02775,Q8WZ42,P08709,P10124,Q14114,P49619,P10720,P56945,P05155,P05067,P02787	Known; Pred	1.04425e-05	0.000214769
P02768	ALB	213	REACTOME	Initial triggering of complement	217	182	52	7	P00746,P00751,P01614,P01859,P01857,P01834,P0C0L4	Pred	7.18083e-06	0.000156721
P02768	ALB	213	REACTOME	Innate Immune System	217	182	1005	32	P00746,P00751,P00734,P02671,P02765,P01614,P01859,P01857,P01034,P02766,P02763,O75791,P01834,P00738,P02775,P04264,P20933,P08603,P11142,Q01432,P06396,Q9BXS5,P07711,P35030,Q9NPP4,Q9NQC7,P55036,P0C0L4,P05155,P05067,P25788,P81605	Pred	8.22402e-06	0.00017568
P02768	ALB	213	REACTOME	Keratinization	217	182	149	9	P02533,P02538,P08779,P13645,P04264,P13646,P04259,P35527,P13647	Pred	0.00023855	0.00279583
P02768	ALB	213	REACTOME	Macroautophagy	217	182	89	7	O43504,O95166,O60260,Q9GZQ8,P60520,Q9H0R8,Q9H492	Pred	0.000239858	0.00280763
P02768	ALB	213	REACTOME	Metabolism of fat-soluble vitamins	217	182	44	10	P02753,P02655,P02652,P02647,P02656,P02649,P02766,P98164,Q14114,P06727	Pred	3.56067e-10	2.54161e-08
P02768	ALB	213	REACTOME	Metabolism of vitamins and cofactors	217	182	174	13	P02753,P02655,O60494,P02652,P02647,P02656,P02649,P02766,P07477,P98164,P35030,Q14114,P06727	Pred	9.42348e-07	2.77583e-05
P02768	ALB	213	REACTOME	Plasma lipoprotein assembly	217	182	18	7	P02655,P02652,P02647,P02656,P02654,P02649,P06727	Pred	2.54805e-09	1.50368e-07
P02768	ALB	213	REACTOME	Plasma lipoprotein assembly, remodeling, and clearance	217	182	61	8	P02655,O60494,P02652,P02647,P02656,P02654,P02649,P06727	Known; Pred	1.91638e-06	5.10132e-05
P02768	ALB	213	REACTOME	Plasma lipoprotein clearance	217	182	30	4	O60494,P02647,P02654,P02649	Pred	0.000754093	0.00689414
P02768	ALB	213	REACTOME	Platelet activation, signaling and aggregation	217	182	248	17	P00746,P00734,O43561,P02671,P02765,P00441,P02751,P02647,P02763,P02775,Q8WZ42,P10124,P49619,P56945,P05155,P05067,P02787	Known; Pred	6.64679e-08	2.74142e-06
P02768	ALB	213	REACTOME	Platelet degranulation	217	182	120	13	P00746,P02671,P02765,P00441,P02751,P02647,P02763,P02775,Q8WZ42,P10124,P05155,P05067,P02787	Known; Pred	1.16745e-08	5.86057e-07
P02768	ALB	213	REACTOME	Post-translational protein phosphorylation	217	182	106	11	P02671,P02765,P02652,P02751,P02647,P01034,P02649,Q8IXL6,P0C0L4,P05067,P02787	Known; Pred	2.51533e-07	8.84463e-06
P02768	ALB	213	REACTOME	Regulation of Complement cascade	217	182	77	9	P00751,P00734,P01614,P01859,P01857,P01834,P08603,P0C0L4,P05155	Pred	1.16444e-06	3.32854e-05
P02768	ALB	213	REACTOME	Regulation of Insulin-like Growth Factor (IGF) transport and uptake by Insulin-like Growth Factor Binding Proteins (IGFBPs)	217	182	123	13	P00734,P02671,P02765,P02652,P02751,P02647,P01034,P02649,Q8IXL6,P07288,P0C0L4,P05067,P02787	Known; Pred	1.57859e-08	7.6798e-07
P02768	ALB	213	REACTOME	Response to elevated platelet cytosolic Ca2+	217	182	125	13	P00746,P02671,P02765,P00441,P02751,P02647,P02763,P02775,Q8WZ42,P10124,P05155,P05067,P02787	Known; Pred	1.92107e-08	9.15695e-07
P02768	ALB	213	REACTOME	Retinoid metabolism and transport	217	182	40	10	P02753,P02655,P02652,P02647,P02656,P02649,P02766,P98164,Q14114,P06727	Pred	1.27646e-10	9.9588e-09
P02768	ALB	213	REACTOME	Scavenging of heme from plasma	217	182	41	8	P01876,P02760,P01614,P02647,P01834,P00738,P02790,P69905	Known; Pred	7.88546e-08	3.1916e-06
P02768	ALB	213	REACTOME	Signal Transduction	217	182	2161	48	O43504,O00418,P02753,P00734,P02671,P02655,P02652,O00482,O00716,P02751,P02647,P02656,P02649,P02766,O75791,P02775,Q8NHC8,Q9NQ66,Q562F6,P98164,P62258,Q13009,Q16659,P09651,P07288,Q15311,Q8NDX5,Q9Y6Q9,P14136,Q14114,P47893,P49619,P17301,P06727,P56945,Q9NQC7,P55036,Q07343,Q6P1J9,Q9UBS0,P05067,P61981,Q9GZM6,P25788,Q9UBS5,Q13043,P49792,P35368	Pred	0.000487201	0.0049144
P02768	ALB	213	REACTOME	Signaling by GPCR	217	182	707	22	P02753,P00734,P02655,P02652,P02647,P02656,P02649,P02766,P02775,Q8NHC8,Q9NQ66,P98164,Q13009,Q14114,P47893,P49619,P06727,Q07343,P05067,Q9GZM6,Q9UBS5,P35368	Pred	0.000341061	0.00370943
P02768	ALB	213	REACTOME	Transport of small molecules	217	182	640	18	P02655,O60494,P02652,P02647,P02656,P02654,P02649,Q9Y2E8,P69905,Q9BUN8,Q15758,P06727,P55036,P02786,P25788,P02787,Q9UQC9,Q92736	Known; Pred	0.00361685	0.0221687
P02768	ALB	213	REACTOME	Vesicle-mediated transport	217	182	635	23	P01876,P02760,O95166,P01614,P02647,P02649,P01834,P00738,P02790,P69905,Q9UPM8,P98164,P62258,P11142,Q9BXS5,Q9GZQ8,P60520,Q5T442,P16871,P02786,P05067,P02787,Q7Z392	Known; Pred	2.51279e-05	0.000447735
P02768	ALB	213	REACTOME	Visual phototransduction	217	182	84	10	P02753,P02655,P02652,P02647,P02656,P02649,P02766,P98164,Q14114,P06727	Pred	2.44836e-07	8.64162e-06
P02768	ALB	213	WikiPathways	Complement and Coagulation Cascades	217	182	58	6	P00746,P00751,P00734,P08709,P08603,P05155	Pred	0.000149891	0.00192361
P02768	ALB	213	WikiPathways	Composition of Lipid Particles	217	182	9	4	P02652,P02647,P02656,P02649	Pred	4.35916e-06	0.000102592
P02768	ALB	213	WikiPathways	Folate Metabolism	217	182	65	5	P00734,P00441,P02647,P69905,P08709	Known; Pred	0.00209324	0.0149461
P02768	ALB	213	WikiPathways	Human Complement System	217	182	95	9	P00746,P00751,P02671,P02647,P98164,P08603,P17301,P0C0L4,P05155	Known; Pred	6.84006e-06	0.000150364
P02768	ALB	213	WikiPathways	Selenium Micronutrient Network	217	182	82	5	P00734,P00441,P02647,P69905,P08709	Known; Pred	0.00572173	0.0305282
P02768	ALB	213	WikiPathways	Senescence and Autophagy in Cancer	217	182	104	7	O95166,P02751,P06396,Q9GZQ8,P60520,Q9H0R8,Q9H492	Pred	0.000620896	0.00592987
P02768	ALB	213	WikiPathways	Statin	217	182	29	7	P02655,P02652,P02647,P02656,P02654,P02649,P06727	Pred	1.09778e-07	4.27339e-06
P02768	ALB	213	WikiPathways	Vitamin B12 Metabolism	217	182	50	8	P00734,O60494,P00441,P02647,P02649,P69905,P08709,P98164	Known; Pred	3.98128e-07	1.31796e-05
P05089	ARG1	383	ACSN2	G1_S_CHECKPOINT	39	35	34	3	P01106,P35226,P61244	Pred	9.97627e-05	0.00138443
P05089	ARG1	383	ACSN2	HR	39	35	51	3	P35244,P27694,P15927	Pred	0.000336518	0.00366946
P05089	ARG1	383	ACSN2	MMR	39	35	18	3	P35244,P27694,P15927	Pred	1.401e-05	0.00027524
P05089	ARG1	383	ACSN2	NER	39	35	56	3	P35244,P27694,P15927	Pred	0.000443846	0.00457022
P05089	ARG1	383	ACSN2	S_CC_PHASE	39	35	40	4	P35244,P27694,P15927,P49736	Pred	3.69268e-06	8.91897e-05
P05089	ARG1	383	ACSN2	S_PHASE_CHECKPOINT	39	35	43	4	O60216,P35244,P27694,P15927	Pred	4.95812e-06	0.000114315
P05089	ARG1	383	BioCarta	estrogen responsive protein efp controls cell cycle and breast tumors growth	39	35	15	2	P03372,Q14258	Pred	0.000717191	0.00662502
P05089	ARG1	383	BioCarta	overview of telomerase protein component gene htert transcriptional regulation	39	35	10	3	P01106,P03372,P61244	Pred	2.09083e-06	5.49464e-05
P05089	ARG1	383	BioCarta	the prc2 complex sets long-term gene silencing through modification of histone tails	39	35	14	3	P35226,Q15910,Q15022	Pred	6.29568e-06	0.000140071
P05089	ARG1	383	INOH	Arginine Proline metabolism	39	35	54	3	P29475,P78540,P30038	Known; Pred	0.000398615	0.00419518
P05089	ARG1	383	KEGG	Arginine and proline metabolism	39	35	48	3	P29475,P78540,P30038	Known; Pred	0.000281034	0.00318408
P05089	ARG1	383	KEGG	Arginine biosynthesis	39	35	20	2	P29475,P78540	Known; Pred	0.0012869	0.0103747
P05089	ARG1	383	KEGG	Autophagy - other	39	35	32	3	O95166,P60520,Q9BSB4	Pred	8.29954e-05	0.00119087
P05089	ARG1	383	KEGG	DNA replication	39	35	36	4	P35244,P27694,P15927,P49736	Pred	2.39826e-06	6.1734e-05
P05089	ARG1	383	KEGG	Fanconi anemia	39	35	53	3	P35244,P27694,P15927	Pred	0.000377161	0.00401717
P05089	ARG1	383	KEGG	Homologous recombination	39	35	40	3	P35244,P27694,P15927	Pred	0.00016291	0.00205542
P05089	ARG1	383	KEGG	MicroRNAs in cancer	39	35	148	4	P01106,P35226,Q07820,Q15910	Pred	0.00063164	0.0060083
P05089	ARG1	383	KEGG	Mismatch repair	39	35	23	3	P35244,P27694,P15927	Pred	3.01282e-05	0.000519756
P05089	ARG1	383	KEGG	Nucleotide excision repair	39	35	46	3	P35244,P27694,P15927	Pred	0.000247559	0.00287824
P05089	ARG1	383	PID	AP-1 transcription factor network	39	35	68	3	P01106,P01160,P03372	Pred	0.000784983	0.00710495
P05089	ARG1	383	PID	ATR signaling	39	35	37	3	P27694,P15927,P49736	Pred	0.000128826	0.00170415
P05089	ARG1	383	PID	E2F transcription factor network	39	35	71	3	P01106,O75461,Q07820	Pred	0.000890329	0.00783722
P05089	ARG1	383	PID	Regulation of nuclear SMAD2/3 signaling	39	35	77	3	P01106,P03372,P61244	Pred	0.00112703	0.00938309
P05089	ARG1	383	PID	Regulation of Telomerase	39	35	68	3	P01106,P03372,P61244	Pred	0.000784983	0.00710495
P05089	ARG1	383	PID	Validated targets of C-MYC transcriptional activation	39	35	78	3	P01106,P35226,P61244	Pred	0.00116997	0.00966179
P05089	ARG1	383	RB-Pathways	E2F6-8_module	39	35	115	5	O75461,Q13185,P35226,Q15910,P61244	Pred	1.27717e-05	0.000254448
P05089	ARG1	383	RB-Pathways	rb_map	39	35	297	5	O75461,Q13185,P35226,Q15910,P61244	Pred	0.00109228	0.0091535
P05089	ARG1	383	REACTOME	Activation of ATR in response to replication stress	39	35	37	4	P35244,P27694,P15927,P49736	Pred	2.68386e-06	6.79875e-05
P05089	ARG1	383	REACTOME	Activation of the pre-replicative complex	39	35	33	4	P35244,P27694,P15927,P49736	Pred	1.67555e-06	4.54663e-05
P05089	ARG1	383	REACTOME	Cell Cycle	39	35	592	8	P01106,O60216,O75461,P35244,P27694,P15927,P61244,P49736	Pred	0.000135242	0.00177226
P05089	ARG1	383	REACTOME	Cell Cycle, Mitotic	39	35	517	8	P01106,O60216,O75461,P35244,P27694,P15927,P61244,P49736	Pred	5.23433e-05	0.00081883
P05089	ARG1	383	REACTOME	Cellular responses to external stimuli	39	35	500	9	O95166,P35244,P27694,P35226,P15927,P60520,Q15910,Q15022,Q9BSB4	Pred	4.7803e-06	0.00011095
P05089	ARG1	383	REACTOME	Cellular responses to stress	39	35	415	6	P35244,P27694,P35226,P15927,Q15910,Q15022	Pred	0.000738198	0.00677856
P05089	ARG1	383	REACTOME	Deubiquitination	39	35	280	5	P01106,P03372,Q9Y5K5,Q14258,Q9NQC7	Pred	0.000838738	0.007489
P05089	ARG1	383	REACTOME	DNA Damage Bypass	39	35	49	4	P35244,Q14258,P27694,P15927	Pred	8.4158e-06	0.000179022
P05089	ARG1	383	REACTOME	DNA Replication	39	35	125	4	P35244,P27694,P15927,P49736	Pred	0.000333209	0.00364288
P05089	ARG1	383	REACTOME	DNA Replication Pre-Initiation	39	35	83	4	P35244,P27694,P15927,P49736	Pred	6.84251e-05	0.00102196
P05089	ARG1	383	REACTOME	Dual incision in TC-NER	39	35	65	3	P35244,P27694,P15927	Pred	0.000687947	0.00641844
P05089	ARG1	383	REACTOME	Extension of Telomeres	39	35	30	3	P35244,P27694,P15927	Pred	6.81858e-05	0.001019
P05089	ARG1	383	REACTOME	Fanconi Anemia Pathway	39	35	39	3	P35244,P27694,P15927	Pred	0.000150969	0.00193488
P05089	ARG1	383	REACTOME	Formation of Incision Complex in GG-NER	39	35	43	3	P35244,P27694,P15927	Pred	0.000202372	0.0024522
P05089	ARG1	383	REACTOME	G1/S Transition	39	35	125	7	P01106,O75461,P35244,P27694,P15927,P61244,P49736	Pred	3.3518e-08	1.4964e-06
P05089	ARG1	383	REACTOME	G2/M Checkpoints	39	35	166	4	P35244,P27694,P15927,P49736	Pred	0.000970441	0.00837914
P05089	ARG1	383	REACTOME	Gap-filling DNA repair synthesis and ligation in TC-NER	39	35	64	3	P35244,P27694,P15927	Pred	0.000657399	0.00619606
P05089	ARG1	383	REACTOME	Gene expression (Transcription)	39	35	1287	13	P01106,P01160,P03372,O75461,P35244,Q13185,Q9BYE7,P27694,P35226,P15927,Q15910,P61244,Q15022	Pred	1.44798e-05	0.000282975
P05089	ARG1	383	REACTOME	Generic Transcription Pathway	39	35	1064	13	P01106,P01160,P03372,O75461,P35244,Q13185,Q9BYE7,P27694,P35226,P15927,Q15910,P61244,Q15022	Pred	1.75583e-06	4.7272e-05
P05089	ARG1	383	REACTOME	HDR through Homologous Recombination (HRR)	39	35	67	3	P35244,P27694,P15927	Pred	0.000751728	0.0068748
P05089	ARG1	383	REACTOME	HDR through Single Strand Annealing (SSA)	39	35	37	3	P35244,P27694,P15927	Pred	0.000128826	0.00170415
P05089	ARG1	383	REACTOME	Homologous DNA Pairing and Strand Exchange	39	35	42	3	P35244,P27694,P15927	Pred	0.000188599	0.00231695
P05089	ARG1	383	REACTOME	HSF1 activation	39	35	12	3	P35244,P27694,P15927	Pred	3.8191e-06	9.1643e-05
P05089	ARG1	383	REACTOME	Mitotic G1-G1/S phases	39	35	142	7	P01106,O75461,P35244,P27694,P15927,P61244,P49736	Pred	8.09126e-08	3.26394e-06
P05089	ARG1	383	REACTOME	PKMTs methylate histone lysines	39	35	70	3	Q15910,Q15022,Q9H5I1	Pred	0.000854274	0.00758854
P05089	ARG1	383	REACTOME	Presynaptic phase of homologous DNA pairing and strand exchange	39	35	39	3	P35244,P27694,P15927	Pred	0.000150969	0.00193488
P05089	ARG1	383	REACTOME	Recognition of DNA damage by PCNA-containing replication complex	39	35	31	3	P35244,P27694,P15927	Pred	7.53529e-05	0.00110437
P05089	ARG1	383	REACTOME	Regulation of HSF1-mediated heat shock response	39	35	68	3	P35244,P27694,P15927	Pred	0.000784983	0.00710495
P05089	ARG1	383	REACTOME	Regulation of PTEN gene transcription	39	35	51	3	P35226,Q15910,Q15022	Pred	0.000336518	0.00366946
P05089	ARG1	383	REACTOME	Resolution of Abasic Sites (AP sites)	39	35	36	3	P35244,P27694,P15927	Pred	0.000118599	0.00159467
P05089	ARG1	383	REACTOME	RNA Polymerase II Transcription	39	35	1186	13	P01106,P01160,P03372,O75461,P35244,Q13185,Q9BYE7,P27694,P35226,P15927,Q15910,P61244,Q15022	Pred	5.90816e-06	0.00013262
P05089	ARG1	383	REACTOME	S Phase	39	35	157	7	P01106,O60216,P35244,P27694,P15927,P61244,P49736	Pred	1.61179e-07	5.99125e-06
P05089	ARG1	383	REACTOME	SUMO E3 ligases SUMOylate target proteins	39	35	159	5	P03372,O60216,P27694,P35226,Q15022	Pred	6.07792e-05	0.000926233
P05089	ARG1	383	REACTOME	SUMOylation	39	35	165	5	P03372,O60216,P27694,P35226,Q15022	Pred	7.24767e-05	0.00106963
P05089	ARG1	383	REACTOME	SUMOylation of DNA damage response and repair proteins	39	35	71	3	O60216,P27694,P35226	Pred	0.000890329	0.00783722
P05089	ARG1	383	REACTOME	Synthesis of DNA	39	35	116	4	P35244,P27694,P15927,P49736	Pred	0.000250424	0.00290409
P05089	ARG1	383	REACTOME	Termination of translesion DNA synthesis	39	35	32	4	P35244,Q14258,P27694,P15927	Pred	1.47525e-06	4.07863e-05
P05089	ARG1	383	REACTOME	Transcription-Coupled Nucleotide Excision Repair (TC-NER)	39	35	78	3	P35244,P27694,P15927	Pred	0.00116997	0.00966179
P05089	ARG1	383	REACTOME	Transcriptional Regulation by E2F6	39	35	34	7	O75461,Q13185,Q9BYE7,P35226,Q15910,P61244,Q15022	Pred	2.68425e-12	2.87058e-10
P05089	ARG1	383	REACTOME	Translesion synthesis by POLI	39	35	17	3	P35244,P27694,P15927	Pred	1.16965e-05	0.000236211
P05089	ARG1	383	REACTOME	Translesion synthesis by POLK	39	35	17	3	P35244,P27694,P15927	Pred	1.16965e-05	0.000236211
P05089	ARG1	383	REACTOME	Translesion synthesis by REV1	39	35	16	3	P35244,P27694,P15927	Pred	9.6501e-06	0.000200923
P05089	ARG1	383	REACTOME	Translesion synthesis by Y family DNA polymerases bypasses lesions on DNA template	39	35	39	4	P35244,Q14258,P27694,P15927	Pred	3.32973e-06	8.16733e-05
P05089	ARG1	383	SMPDB	Arginine and Proline Metabolism	39	35	20	2	P29475,P30038	Known; Pred	0.0012869	0.0103747
P05089	ARG1	383	SMPDB	Arginine: Glycine Amidinotransferase Deficiency (AGAT Deficiency)	39	35	20	2	P29475,P30038	Known; Pred	0.0012869	0.0103747
P05089	ARG1	383	SMPDB	Creatine deficiency, guanidinoacetate methyltransferase deficiency	39	35	20	2	P29475,P30038	Known; Pred	0.0012869	0.0103747
P05089	ARG1	383	SMPDB	Guanidinoacetate Methyltransferase Deficiency (GAMT Deficiency)	39	35	20	2	P29475,P30038	Known; Pred	0.0012869	0.0103747
P05089	ARG1	383	SMPDB	Hyperornithinemia with gyrate atrophy (HOGA)	39	35	20	2	P29475,P30038	Known; Pred	0.0012869	0.0103747
P05089	ARG1	383	SMPDB	Hyperornithinemia-hyperammonemia-homocitrullinuria [HHH-syndrome]	39	35	20	2	P29475,P30038	Known; Pred	0.0012869	0.0103747
P05089	ARG1	383	SMPDB	Hyperprolinemia Type I	39	35	20	2	P29475,P30038	Known; Pred	0.0012869	0.0103747
P05089	ARG1	383	SMPDB	Hyperprolinemia Type II	39	35	20	2	P29475,P30038	Known; Pred	0.0012869	0.0103747
P05089	ARG1	383	SMPDB	L-arginine:glycine amidinotransferase deficiency	39	35	20	2	P29475,P30038	Known; Pred	0.0012869	0.0103747
P05089	ARG1	383	SMPDB	Ornithine Aminotransferase Deficiency (OAT Deficiency)	39	35	20	2	P29475,P30038	Known; Pred	0.0012869	0.0103747
P05089	ARG1	383	SMPDB	Prolidase Deficiency (PD)	39	35	20	2	P29475,P30038	Known; Pred	0.0012869	0.0103747
P05089	ARG1	383	SMPDB	Prolinemia Type II	39	35	20	2	P29475,P30038	Known; Pred	0.0012869	0.0103747
P05089	ARG1	383	Spike	Autophagy	39	35	64	3	O95166,Q07820,P60520	Pred	0.000657399	0.00619606
P05089	ARG1	383	WikiPathways	DNA IR-damage and cellular response via ATR	39	35	79	3	P27694,P15927,P49736	Pred	0.00121393	0.00993365
P05089	ARG1	383	WikiPathways	DNA Replication	39	35	42	4	P35244,P27694,P15927,P49736	Pred	4.50545e-06	0.000105502
P05089	ARG1	383	WikiPathways	G1 to S cell cycle control	39	35	63	5	P01106,P35244,P27694,P15927,P49736	Pred	6.46289e-07	2.00354e-05
P05089	ARG1	383	WikiPathways	Interactome of polycomb repressive complex 2 (PRC2)	39	35	16	2	Q15910,Q15022	Pred	0.000818269	0.00733916
P05089	ARG1	383	WikiPathways	Mammary gland development pathway - Puberty (Stage 2 of 4)	39	35	13	2	P01106,P03372	Pred	0.000534568	0.00527865
P05089	ARG1	383	WikiPathways	Retinoblastoma Gene in Cancer	39	35	87	4	P01106,P35244,P27694,P15927	Pred	8.22556e-05	0.00118285
P78540	ARG2	384	ACSN2	NO_ROS_PRODUCTION	6	6	11	1	P05089	Known; Pred	0.00504548	0.0280192
P78540	ARG2	384	HumanCyc	urea cycle	6	6	6	1	P05089	Known; Pred	0.00275471	0.0182298
P78540	ARG2	384	KEGG	Arginine biosynthesis	6	6	20	1	P05089	Known; Pred	0.0091578	0.0419117
P78540	ARG2	384	REACTOME	Urea cycle	6	6	10	1	P05089	Known; Pred	0.00458767	0.0262118
P78540	ARG2	384	UniProt_Pathways	Cofactor biosynthesis; iron-sulfur cluster biosynthesis	6	6	2	1	Q8IWL3	Pred	0.000918942	0.0080314
P78540	ARG2	384	UniProt_Pathways	Nitrogen metabolism; urea cycle	6	6	5	1	P05089	Known; Pred	0.00229603	0.0159556
P78540	ARG2	384	WikiPathways	Urea cycle and metabolism of amino groups	6	6	21	1	P05089	Known; Pred	0.00961385	0.0433517
Q4LE39	ARID4B	51742	ACSN2	EMT_REGULATORS	35	29	568	8	Q13547,P01106,Q01094,P14921,P29466,P35222,Q96ST3,Q92769	Pred	2.32963e-05	0.000420334
Q4LE39	ARID4B	51742	ACSN2	MIRNA_TF_IMMUNOSUPPRESSIVE	35	29	18	2	P01106,P35222	Pred	0.000712985	0.00659538
Q4LE39	ARID4B	51742	ACSN2	RCD_GENES	35	29	130	4	Q05195,P01106,Q01094,Q96EB6	Pred	0.000183773	0.00226727
Q4LE39	ARID4B	51742	ACSN2	SENESCENCE	35	29	88	5	Q13547,P01106,P29466,Q96ST3,Q92769	Pred	1.29659e-06	3.64751e-05
Q4LE39	ARID4B	51742	ACSN2	WNT_CANONICAL	35	29	402	7	Q13547,P01106,Q16576,Q01094,P35222,Q96EB6,Q92769	Pred	2.16121e-05	0.000395383
Q4LE39	ARID4B	51742	BioCarta	cyclin e destruction	35	29	9	2	Q01094,Q969H0	Pred	0.000169855	0.00212693
Q4LE39	ARID4B	51742	BioCarta	mets affect on macrophage differentiation	35	29	18	4	Q01094,P14921,Q96ST3,Q92769	Pred	5.87827e-08	2.4571e-06
Q4LE39	ARID4B	51742	BioCarta	overview of telomerase protein component gene htert transcriptional regulation	35	29	10	3	Q05195,Q13547,P01106	Pred	1.17011e-06	3.34278e-05
Q4LE39	ARID4B	51742	BioCarta	sumoylation by ranbp2 regulates transcriptional repression	35	29	14	2	Q13547,P49792	Pred	0.000426407	0.00442181
Q4LE39	ARID4B	51742	BioCarta	the prc2 complex sets long-term gene silencing through modification of histone tails	35	29	14	3	Q13547,Q16576,Q92769	Pred	3.52817e-06	8.5764e-05
Q4LE39	ARID4B	51742	BioCarta	tumor suppressor arf inhibits ribosomal biogenesis	35	29	21	2	P01106,Q01094	Pred	0.000974573	0.00840843
Q4LE39	ARID4B	51742	BioCarta	wnt signaling	35	29	30	3	Q13547,P01106,P35222	Pred	3.84232e-05	0.000635258
Q4LE39	ARID4B	51742	KEGG	Cell cycle	35	29	122	4	Q13547,P01106,Q01094,Q92769	Pred	0.000143858	0.00186333
Q4LE39	ARID4B	51742	KEGG	Cellular senescence	35	29	155	4	P01106,Q01094,P14921,Q96EB6	Pred	0.000360145	0.00387428
Q4LE39	ARID4B	51742	KEGG	Chronic myeloid leukemia	35	29	75	4	Q13547,P01106,Q01094,Q92769	Pred	2.13947e-05	0.000392098
Q4LE39	ARID4B	51742	KEGG	Epstein-Barr virus infection	35	29	194	6	Q13547,P01106,O75446,Q01094,Q96ST3,Q92769	Pred	3.55977e-06	8.64179e-05
Q4LE39	ARID4B	51742	KEGG	Longevity regulating pathway - multiple species	35	29	62	3	Q13547,Q96EB6,Q92769	Pred	0.00034123	0.00371076
Q4LE39	ARID4B	51742	KEGG	MicroRNAs in cancer	35	29	148	4	Q13547,P01106,Q01094,Q96EB6	Pred	0.00030203	0.00337225
Q4LE39	ARID4B	51742	KEGG	Pathways in cancer	35	29	516	7	P04629,Q13547,P01106,Q01094,P14921,P35222,Q92769	Pred	0.000105731	0.00145241
Q4LE39	ARID4B	51742	KEGG	Thyroid cancer	35	29	37	3	P04629,P01106,P35222	Pred	7.27694e-05	0.00107268
Q4LE39	ARID4B	51742	KEGG	Thyroid hormone signaling	35	29	116	5	Q13547,P01106,P35222,Q96ST3,Q92769	Pred	5.0848e-06	0.00011684
Q4LE39	ARID4B	51742	KEGG	Transcriptional misregulation in cancer	35	29	182	5	P04629,Q13547,P01106,Q96ST3,Q92769	Pred	4.50947e-05	0.000725389
Q4LE39	ARID4B	51742	KEGG	Viral carcinogenesis	35	29	195	4	Q13547,P62807,Q16531,Q92769	Pred	0.000855379	0.00759571
Q4LE39	ARID4B	51742	NetPath	AndrogenReceptor	35	29	142	5	Q13547,P29466,P35222,Q96ST3,Q96EB6	Pred	1.36485e-05	0.000269167
Q4LE39	ARID4B	51742	NetPath	Notch	35	29	57	4	Q13547,O75446,Q969H0,Q92769	Pred	7.14765e-06	0.000156122
Q4LE39	ARID4B	51742	NetPath	TGF_beta_Receptor	35	29	173	5	Q13547,P01106,P14921,P35222,Q9H160	Pred	3.53795e-05	0.000593875
Q4LE39	ARID4B	51742	OntoCancro	Apoptosis	35	29	1961	13	P04629,Q13547,P01106,Q16576,Q01094,Q16531,P14921,P29466,P52732,Q13620,P35222,Q96EB6,Q92769	Pred	0.000121111	0.00162114
Q4LE39	ARID4B	51742	OntoCancro	Base.excision.repair..BER.	35	29	1961	13	P04629,Q13547,P01106,Q16576,Q01094,Q16531,P14921,P29466,P52732,Q13620,P35222,Q96EB6,Q92769	Pred	0.000121111	0.00162114
Q4LE39	ARID4B	51742	OntoCancro	Cell.Cycle	35	29	1961	13	P04629,Q13547,P01106,Q16576,Q01094,Q16531,P14921,P29466,P52732,Q13620,P35222,Q96EB6,Q92769	Pred	0.000121111	0.00162114
Q4LE39	ARID4B	51742	OntoCancro	Chromosome.Stability	35	29	1961	13	P04629,Q13547,P01106,Q16576,Q01094,Q16531,P14921,P29466,P52732,Q13620,P35222,Q96EB6,Q92769	Pred	0.000121111	0.00162114
Q4LE39	ARID4B	51742	OntoCancro	Expanded.Apoptosis	35	29	1961	13	P04629,Q13547,P01106,Q16576,Q01094,Q16531,P14921,P29466,P52732,Q13620,P35222,Q96EB6,Q92769	Pred	0.000121111	0.00162114
Q4LE39	ARID4B	51742	OntoCancro	Homologous.recombination..HR.	35	29	1961	13	P04629,Q13547,P01106,Q16576,Q01094,Q16531,P14921,P29466,P52732,Q13620,P35222,Q96EB6,Q92769	Pred	0.000121111	0.00162114
Q4LE39	ARID4B	51742	OntoCancro	Mismatch.repair..MMR.	35	29	1961	13	P04629,Q13547,P01106,Q16576,Q01094,Q16531,P14921,P29466,P52732,Q13620,P35222,Q96EB6,Q92769	Pred	0.000121111	0.00162114
Q4LE39	ARID4B	51742	OntoCancro	Non.homologous.end.joining	35	29	1961	13	P04629,Q13547,P01106,Q16576,Q01094,Q16531,P14921,P29466,P52732,Q13620,P35222,Q96EB6,Q92769	Pred	0.000121111	0.00162114
Q4LE39	ARID4B	51742	OntoCancro	Nucleotide.excision.repair..NER.	35	29	1961	13	P04629,Q13547,P01106,Q16576,Q01094,Q16531,P14921,P29466,P52732,Q13620,P35222,Q96EB6,Q92769	Pred	0.000121111	0.00162114
Q4LE39	ARID4B	51742	Panther_Pathway	p53	35	29	43	3	Q13547,Q96ST3,Q96EB6	Pred	0.000114548	0.00154962
Q4LE39	ARID4B	51742	PID	AP-1 transcription factor network	35	29	68	3	P01106,P14921,P35222	Pred	0.000448142	0.00460045
Q4LE39	ARID4B	51742	PID	C-MYB transcription factor network	35	29	83	3	P01106,P14921,Q96ST3	Pred	0.000803442	0.00723401
Q4LE39	ARID4B	51742	PID	E2F transcription factor network	35	29	71	4	Q13547,P01106,Q01094,Q96EB6	Pred	1.72082e-05	0.000326944
Q4LE39	ARID4B	51742	PID	Hedgehog signaling events mediated by Gli proteins	35	29	48	5	Q13547,O75446,Q16576,Q96ST3,Q92769	Pred	6.02619e-08	2.51204e-06
Q4LE39	ARID4B	51742	PID	p73 transcription factor network	35	29	78	3	P04629,P01106,Q96EB6	Pred	0.000670213	0.00629215
Q4LE39	ARID4B	51742	PID	Presenilin action in Notch and Wnt signaling	35	29	45	3	Q13547,P01106,P35222	Pred	0.000131318	0.0017309
Q4LE39	ARID4B	51742	PID	Regulation of nuclear beta catenin signaling and target gene transcription	35	29	79	4	Q13547,P01106,P35222,Q92769	Pred	2.62857e-05	0.000464695
Q4LE39	ARID4B	51742	PID	Regulation of nuclear SMAD2/3 signaling	35	29	77	6	Q13547,P01106,O75446,Q16576,Q96ST3,Q92769	Pred	1.47207e-08	7.21149e-07
Q4LE39	ARID4B	51742	PID	Regulation of retinoblastoma protein	35	29	63	3	Q13547,Q01094,Q96EB6	Pred	0.000357757	0.00385435
Q4LE39	ARID4B	51742	PID	Regulation of Telomerase	35	29	68	8	Q05195,Q13547,P01106,O75446,Q16576,Q01094,Q96ST3,Q92769	Pred	1.39331e-12	1.56344e-10
Q4LE39	ARID4B	51742	PID	Signaling events mediated by HDAC Class I	35	29	56	7	Q05195,Q13547,O75446,Q16576,P49792,Q96ST3,Q92769	Pred	2.62835e-11	2.35788e-09
Q4LE39	ARID4B	51742	PID	Sumoylation by RanBP2 regulates transcriptional repression	35	29	15	2	Q13547,P49792	Pred	0.00049133	0.0049451
Q4LE39	ARID4B	51742	REACTOME	Cellular responses to external stimuli	35	29	500	6	Q16576,Q01094,P62807,P49792,P14921,Q96EB6	Pred	0.000685592	0.0064013
Q4LE39	ARID4B	51742	REACTOME	Cellular responses to stress	35	29	415	6	Q16576,Q01094,P62807,P49792,P14921,Q96EB6	Pred	0.000253791	0.00293513
Q4LE39	ARID4B	51742	REACTOME	Cellular Senescence	35	29	192	4	Q16576,Q01094,P62807,P14921	Pred	0.000807255	0.00726201
Q4LE39	ARID4B	51742	REACTOME	Chromatin modifying enzymes	35	29	224	7	Q13547,O75446,Q16576,P29374,P62807,Q9H7L9,Q92769	Known; Pred	4.5102e-07	1.47027e-05
Q4LE39	ARID4B	51742	REACTOME	Chromatin organization	35	29	224	7	Q13547,O75446,Q16576,P29374,P62807,Q9H7L9,Q92769	Known; Pred	4.5102e-07	1.47027e-05
Q4LE39	ARID4B	51742	REACTOME	Constitutive Signaling by NOTCH1 HD+PEST Domain Mutants	35	29	56	3	Q13547,P01106,Q92769	Pred	0.000252351	0.00292166
Q4LE39	ARID4B	51742	REACTOME	Constitutive Signaling by NOTCH1 PEST Domain Mutants	35	29	56	3	Q13547,P01106,Q92769	Pred	0.000252351	0.00292166
Q4LE39	ARID4B	51742	REACTOME	Deubiquitination	35	29	280	6	Q01167,P01106,P85037,P62807,Q14258,Q9H7L9	Pred	2.89155e-05	0.000502551
Q4LE39	ARID4B	51742	REACTOME	DNA Damage Bypass	35	29	49	3	Q16531,Q14258,Q13620	Pred	0.000169486	0.00212412
Q4LE39	ARID4B	51742	REACTOME	Formation of the beta-catenin:TCF transactivating complex	35	29	91	4	Q13547,P01106,P62807,P35222	Pred	4.59049e-05	0.000736655
Q4LE39	ARID4B	51742	REACTOME	G0 and Early G1	35	29	25	3	Q13547,P01106,Q01094	Pred	2.193e-05	0.000399877
Q4LE39	ARID4B	51742	REACTOME	Gene expression (Transcription)	35	29	1287	15	Q13547,P01106,Q16576,Q01094,P62807,P43235,P49792,P29466,P35222,Q8IY57,Q6ZNC4,Q96ST3,Q96EB6,Q9H160,Q92769	Pred	1.52186e-08	7.434e-07
Q4LE39	ARID4B	51742	REACTOME	Generic Transcription Pathway	35	29	1064	14	Q13547,P01106,Q16576,Q01094,P62807,P43235,P29466,P35222,Q8IY57,Q6ZNC4,Q96ST3,Q96EB6,Q9H160,Q92769	Pred	1.26899e-08	6.31611e-07
Q4LE39	ARID4B	51742	REACTOME	HDACs deacetylate histones	35	29	94	7	Q13547,O75446,Q16576,P29374,P62807,Q9H7L9,Q92769	Known; Pred	1.09657e-09	7.03711e-08
Q4LE39	ARID4B	51742	REACTOME	Metabolism of proteins	35	29	1849	17	Q01167,Q13547,P01106,Q16576,P62854,P85037,P62807,Q16531,P49792,Q14258,Q13620,P35222,Q96ST3,Q9H7L9,Q9H160,Q969H0,Q92769	Pred	3.28624e-08	1.47079e-06
Q4LE39	ARID4B	51742	REACTOME	Post-translational protein modification	35	29	1322	15	Q01167,Q13547,P01106,Q16576,P85037,P62807,Q16531,P49792,Q14258,Q13620,Q96ST3,Q9H7L9,Q9H160,Q969H0,Q92769	Pred	2.19456e-08	1.03113e-06
Q4LE39	ARID4B	51742	REACTOME	Regulation of PTEN gene transcription	35	29	51	3	Q13547,Q16576,Q92769	Pred	0.000191002	0.0023408
Q4LE39	ARID4B	51742	REACTOME	Regulation of TP53 Activity	35	29	159	4	Q13547,Q16576,Q9H160,Q92769	Pred	0.000396739	0.00418328
Q4LE39	ARID4B	51742	REACTOME	Regulation of TP53 Activity through Acetylation	35	29	30	4	Q13547,Q16576,Q9H160,Q92769	Pred	5.16852e-07	1.65529e-05
Q4LE39	ARID4B	51742	REACTOME	RNA Polymerase I Promoter Clearance	35	29	107	4	Q13547,Q16576,P62807,Q92769	Pred	8.64889e-05	0.00123296
Q4LE39	ARID4B	51742	REACTOME	RNA Polymerase I Transcription	35	29	108	4	Q13547,Q16576,P62807,Q92769	Pred	8.96778e-05	0.00126954
Q4LE39	ARID4B	51742	REACTOME	RNA Polymerase I Transcription Initiation	35	29	44	3	Q13547,Q16576,Q92769	Pred	0.000122746	0.00163807
Q4LE39	ARID4B	51742	REACTOME	RNA Polymerase II Transcription	35	29	1186	14	Q13547,P01106,Q16576,Q01094,P62807,P43235,P29466,P35222,Q8IY57,Q6ZNC4,Q96ST3,Q96EB6,Q9H160,Q92769	Pred	5.08017e-08	2.15946e-06
Q4LE39	ARID4B	51742	REACTOME	Signaling by NOTCH1 HD+PEST Domain Mutants in Cancer	35	29	56	3	Q13547,P01106,Q92769	Pred	0.000252351	0.00292166
Q4LE39	ARID4B	51742	REACTOME	Signaling by NOTCH1 in Cancer	35	29	56	3	Q13547,P01106,Q92769	Pred	0.000252351	0.00292166
Q4LE39	ARID4B	51742	REACTOME	Signaling by NOTCH1 PEST Domain Mutants in Cancer	35	29	56	3	Q13547,P01106,Q92769	Pred	0.000252351	0.00292166
Q4LE39	ARID4B	51742	REACTOME	SUMO E3 ligases SUMOylate target proteins	35	29	159	5	Q13547,P49792,Q96ST3,Q9H160,Q92769	Pred	2.35836e-05	0.00042483
Q4LE39	ARID4B	51742	REACTOME	SUMOylation	35	29	165	5	Q13547,P49792,Q96ST3,Q9H160,Q92769	Pred	2.81869e-05	0.000492195
Q4LE39	ARID4B	51742	REACTOME	SUMOylation of chromatin organization proteins	35	29	65	3	Q13547,P49792,Q92769	Pred	0.000392342	0.00414838
Q4LE39	ARID4B	51742	REACTOME	Transcriptional regulation by RUNX1	35	29	230	5	Q13547,P62807,P43235,Q8IY57,Q96ST3	Pred	0.000136573	0.00178576
Q4LE39	ARID4B	51742	REACTOME	Transcriptional Regulation by E2F6	35	29	34	3	Q16576,Q01094,Q8IY57	Pred	5.62943e-05	0.000870274
Q4LE39	ARID4B	51742	REACTOME	Transcriptional Regulation by TP53	35	29	358	6	Q13547,Q16576,Q01094,P29466,Q9H160,Q92769	Pred	0.000113464	0.00153804
Q4LE39	ARID4B	51742	stke	Notch Signaling Pathway	35	29	20	4	Q13547,O75446,Q969H0,Q92769	Pred	9.27876e-08	3.68414e-06
Q4LE39	ARID4B	51742	SIGNOR2.0	SIGNOR-G1-S_trans	35	29	23	2	P01106,Q01094	Pred	0.0011709	0.00966257
Q4LE39	ARID4B	51742	SIGNOR2.0	SIGNOR-TC	35	29	23	2	P01106,P35222	Pred	0.0011709	0.00966257
Q4LE39	ARID4B	51742	Spike	DNA damage response and chromatin remodeling	35	29	81	3	Q13547,Q96EB6,Q9H160	Pred	0.000748297	0.00684965
Q4LE39	ARID4B	51742	Spike	MYO3A Interacting Proteins in the Auditory System	35	29	74	3	Q13547,P01106,Q92769	Pred	0.0005745	0.00558224
Q4LE39	ARID4B	51742	Spike	p53 Signaling Network	35	29	85	5	Q01094,Q16531,P29466,Q96EB6,Q969H0	Pred	1.09064e-06	3.14799e-05
Q4LE39	ARID4B	51742	Spike	RAS signaling and tumorigenesis	35	29	87	5	P04629,Q13547,P01106,P14921,P35222	Pred	1.2248e-06	3.47521e-05
Q4LE39	ARID4B	51742	Spike	The GJB2 Interactions in the Ear	35	29	35	4	Q13547,P01106,Q969H0,Q92769	Pred	9.79955e-07	2.8725e-05
Q4LE39	ARID4B	51742	Spike	WNT signaling	35	29	132	4	P01106,P49792,P35222,Q96EB6	Pred	0.000194886	0.00237775
Q4LE39	ARID4B	51742	WikiPathways	Androgen receptor signaling	35	29	89	4	Q13547,P35222,Q96ST3,Q96EB6	Pred	4.20653e-05	0.000684957
Q4LE39	ARID4B	51742	WikiPathways	Cell Cycle	35	29	118	4	Q13547,P01106,Q01094,Q92769	Pred	0.000126458	0.0016792
Q4LE39	ARID4B	51742	WikiPathways	Circadian rhythm related genes	35	29	195	5	P04629,Q13547,Q96ST3,Q96EB6,Q92769	Pred	6.26423e-05	0.000950023
Q4LE39	ARID4B	51742	WikiPathways	H19 action Rb-E2F1 signaling and CDK-Beta-catenin activity	35	29	14	2	Q01094,P35222	Pred	0.000426407	0.00442181
Q4LE39	ARID4B	51742	WikiPathways	Hippo-Merlin Signaling Dysregulation	35	29	117	4	P04629,P01106,Q16531,P35222	Pred	0.000122359	0.00163374
Q4LE39	ARID4B	51742	WikiPathways	Integrated Breast Cancer	35	29	150	5	Q13547,P01106,Q01094,P35222,Q96EB6	Pred	1.78001e-05	0.000336224
Q4LE39	ARID4B	51742	WikiPathways	miRNAs involved in DNA damage response	35	29	15	2	P01106,Q01094	Pred	0.00049133	0.0049451
Q4LE39	ARID4B	51742	WikiPathways	Mammary gland development pathway - Involution (Stage 4 of 4)	35	29	10	2	P01106,Q01094	Pred	0.000212026	0.00254212
Q4LE39	ARID4B	51742	WikiPathways	MECP2 and Associated Rett Syndrome	35	29	61	3	Q13547,Q01094,Q96ST3	Pred	0.000325203	0.00357321
Q4LE39	ARID4B	51742	WikiPathways	Neural Crest Differentiation	35	29	98	5	Q13547,P01106,P14921,P35222,Q92769	Pred	2.21336e-06	5.77127e-05
Q4LE39	ARID4B	51742	WikiPathways	Notch Signaling	35	29	77	5	Q13547,P01106,O75446,Q969H0,Q92769	Pred	6.65062e-07	2.05049e-05
Q4LE39	ARID4B	51742	WikiPathways	Pathways Affected in Adenoid Cystic Carcinoma	35	29	64	2	P01106,Q969H0	Known; Pred	0.00881938	0.0409112
Q4LE39	ARID4B	51742	WikiPathways	Retinoblastoma Gene in Cancer	35	29	87	6	Q13547,P01106,O75446,Q16576,Q01094,Q96ST3	Pred	3.08817e-08	1.39807e-06
Q4LE39	ARID4B	51742	WikiPathways	TGF-beta Signaling	35	29	132	4	Q13547,P01106,P14921,Q96ST3	Pred	0.000194886	0.00237775
Q4LE39	ARID4B	51742	WikiPathways	The effect of progerin on the involved genes in Hutchinson-Gilford Progeria Syndrome	35	29	37	4	Q13547,Q16576,Q01094,Q92769	Pred	1.23229e-06	3.49104e-05
Q4LE39	ARID4B	51742	WikiPathways	Transcription co-factors SKI and SKIL protein partners	35	29	18	3	Q13547,Q96ST3,Q9H160	Pred	7.86218e-06	0.000169022
Q07812	BAX	581	ACSN2	ANTIOXIDANT_RESPONSE	103	91	151	10	P42574,P32119,P03915,P49841,P04637,Q06830,P55211,P99999,Q92843,Q07820	Pred	9.15841e-08	3.64114e-06
Q07812	BAX	581	ACSN2	APOPTOSIS	103	91	221	32	P25490,P12235,P21796,P10415,P14618,P31947,O43521,Q05513,P27348,P42574,P31749,P07384,P55957,P12956,P55210,P98170,P04637,P62136,P31946,P55211,P99999,Q92843,Q8IVG9,Q07820,Q9ULZ3,Q16548,Q92934,Q16611,Q14790,Q13794,Q07817,Q9HB09	Known; Pred	3.24724e-34	2.71373e-31
Q07812	BAX	581	ACSN2	CASPASES	103	91	148	24	P10415,P31947,O43521,Q05513,P27348,P42574,P31749,P07384,P55957,P12956,P55210,P98170,P49841,P62136,P31946,P55211,P99999,Q8IVG9,Q07820,Q9ULZ3,Q92934,Q16611,Q14790,Q07817	Known; Pred	9.29569e-27	5.13515e-24
Q07812	BAX	581	ACSN2	DEATH_RECEPTOR	103	91	248	22	P25490,P12235,P21796,P10415,P14618,P31947,P27348,P42574,P31749,P07384,P55957,P12956,P55210,P98170,P04637,P31946,P55211,P99999,Q92843,Q14790,Q07817,Q13526	Known; Pred	1.16437e-18	2.98476e-16
Q07812	BAX	581	ACSN2	DEPENDANCE_RECEPTORS	103	91	40	4	P42574,P31749,P98170,P55211	Pred	0.000166594	0.00209378
Q07812	BAX	581	ACSN2	EMT_REGULATORS	103	91	568	17	P10415,Q02156,P31947,Q05513,P27348,P42574,P31749,Q02750,P98170,P49841,P04637,P62136,P31946,Q9UJU2,Q92934,Q16611,Q07817	Known; Pred	3.2326e-07	1.10051e-05
Q07812	BAX	581	ACSN2	ER_STRESS	103	91	110	11	P21796,P10415,O43521,P42574,P07384,P55957,P98170,P55211,P99999,Q07820,Q16611	Known; Pred	2.46142e-10	1.81585e-08
Q07812	BAX	581	ACSN2	GLUCOSE_METABOLISM	103	91	114	5	P14618,P31749,P49841,P62136,Q92934	Pred	0.00118972	0.00977722
Q07812	BAX	581	ACSN2	HEDGEHOG	103	91	268	10	P10415,P31947,O43521,P27348,P31749,P49841,P31946,P55211,Q9UJU2,Q16611	Pred	1.67183e-05	0.000319016
Q07812	BAX	581	ACSN2	MAPK	103	91	200	13	P10415,Q02156,Q05513,P42574,P31749,Q02750,P49841,P04637,O75460,P55211,Q9UJU2,Q92934,Q13794	Pred	1.16447e-09	7.42794e-08
Q07812	BAX	581	ACSN2	MITOCHONDRIA_OXIDATIVE_STRESS	103	91	38	10	P10415,P31947,P27348,P31749,Q02750,P04637,P31946,Q92934,Q16611,Q07817	Known; Pred	6.56031e-14	9.02203e-12
Q07812	BAX	581	ACSN2	MITOCHONDRIAL_GENES	103	91	104	5	P03915,P99999,Q8IVG9,Q9ULZ3,Q5TC12	Known; Pred	0.000787004	0.00711938
Q07812	BAX	581	ACSN2	MITOCHONDRIAL_METABOLISM	103	91	328	12	P12235,P14618,P31749,P07384,P03915,P49841,P62136,P99999,Q9ULZ3,Q5TC12,Q92934,Q07817	Known; Pred	2.7539e-06	6.95209e-05
Q07812	BAX	581	ACSN2	MOMP_REGULATION	103	91	158	31	P12235,P21796,P10415,P31947,O43521,Q05513,P27348,P42574,P31749,P07384,P55957,P12956,P55210,P49841,P04637,P62136,P31946,P55211,P99999,Q92843,Q8IVG9,Q9P2Y5,Q07820,Q9ULZ3,Q16548,Q92934,Q16611,Q14790,Q13794,Q07817,Q9HB09	Known; Pred	1.82959e-37	1.74738e-34
Q07812	BAX	581	ACSN2	NECROPTOSIS	103	91	108	11	P12235,P21796,P10415,P31749,P07384,P55957,P62136,Q92934,Q16611,Q14790,Q07817	Known; Pred	2.01437e-10	1.5101e-08
Q07812	BAX	581	ACSN2	PI3K_AKT_MTOR	103	91	295	17	P10415,Q02156,P31947,O43521,Q05513,P27348,P42574,P31749,P49841,P04637,P31946,P55211,P99999,Q07820,Q92934,Q14790,Q07817	Known; Pred	1.67943e-11	1.56015e-09
Q07812	BAX	581	ACSN2	RCD_GENES	103	91	130	17	P25490,P10415,P14618,P31947,O43521,P27348,P42574,P32119,P31749,P55210,P04637,P31946,P55211,Q92843,Q9P2Y5,Q16548,Q07817	Known; Pred	1.96649e-17	4.32634e-15
Q07812	BAX	581	ACSN2	SENESCENCE	103	91	88	8	P31947,P27348,P42574,P31749,P98170,P49841,P04637,P31946	Known; Pred	1.66113e-07	6.15254e-06
Q07812	BAX	581	ACSN2	STARVATION_AUTOPHAGY	103	91	161	16	P10415,P31947,O43521,Q05513,P27348,P31749,P98170,P49841,P04637,P31946,P55211,Q9P2Y5,Q92934,Q14790,Q07817,Q9HB09	Known; Pred	1.57853e-14	2.36925e-12
Q07812	BAX	581	ACSN2	TCR_SIGNALING	103	91	195	8	O43521,P31749,Q02750,P49841,Q16548,Q92934,Q14790,Q07817	Pred	6.32001e-05	0.000956748
Q07812	BAX	581	ACSN2	WNT_NON_CANONICAL	103	91	405	18	Q02156,P31947,Q05513,P27348,P42574,P31749,P07384,P55957,Q02750,P49841,P04637,P31946,Q92934,Q9UBN7,Q14790,Q07817,Q13526,Q5S007	Known; Pred	2.87539e-10	2.09008e-08
Q07812	BAX	581	BioCarta	akt signaling	103	91	19	3	P31749,P55211,Q92934	Pred	0.000292764	0.00329007
Q07812	BAX	581	BioCarta	apoptotic signaling in response to dna damage	103	91	14	10	P10415,P42574,P31749,P55957,P55210,P04637,P55211,P99999,Q92934,Q07817	Known; Pred	1.59133e-19	4.5381e-17
Q07812	BAX	581	BioCarta	b cell survival	103	91	13	3	P42574,P31749,P55210	Pred	8.90681e-05	0.0012633
Q07812	BAX	581	BioCarta	caspase cascade in apoptosis	103	91	23	5	P42574,P55210,P98170,P55211,Q14790	Pred	4.48662e-07	1.46363e-05
Q07812	BAX	581	BioCarta	ceramide signaling	103	91	33	5	P10415,Q02750,P99999,Q92934,Q14790	Known; Pred	2.99535e-06	7.46586e-05
Q07812	BAX	581	BioCarta	deregulation of cdk5 in alzheimers disease	103	91	6	2	P07384,P49841	Pred	0.000707751	0.00656273
Q07812	BAX	581	BioCarta	estrogen responsive protein efp controls cell cycle and breast tumors growth	103	91	15	3	P31947,P04637,Q14258	Pred	0.000140274	0.00182522
Q07812	BAX	581	BioCarta	fas signaling pathway (cd95)	103	91	20	3	P42574,P55210,Q14790	Pred	0.000342694	0.00372211
Q07812	BAX	581	BioCarta	hiv-1 nef: negative effector of fas and tnf	103	91	53	7	P10415,P42574,P55957,P55210,P55211,P99999,Q14790	Pred	7.51209e-08	3.05599e-06
Q07812	BAX	581	BioCarta	hypoxia and p53 in the cardiovascular system	103	91	21	2	P31749,P04637	Known; Pred	0.00925765	0.0422535
Q07812	BAX	581	BioCarta	il-2 receptor beta chain in t cell activation	103	91	47	4	P10415,P31749,Q02750,Q07817	Pred	0.000313271	0.00347076
Q07812	BAX	581	BioCarta	induction of apoptosis through dr3 and dr4/5 death receptors	103	91	23	4	P42574,P55957,P55210,Q14790	Pred	1.76705e-05	0.000334118
Q07812	BAX	581	BioCarta	inhibition of cellular proliferation by gleevec	103	91	22	3	P10415,P31749,Q02750	Pred	0.000458291	0.00468158
Q07812	BAX	581	BioCarta	internal ribosome entry	103	91	18	4	P42574,P55210,P55211,Q14790	Pred	6.27136e-06	0.000139588
Q07812	BAX	581	BioCarta	phosphoinositides and their downstream targets	103	91	21	5	Q02156,Q05513,P31749,P49841,Q92934	Pred	2.74325e-07	9.53465e-06
Q07812	BAX	581	BioCarta	ras signaling	103	91	20	4	P31749,P55211,Q92934,Q07817	Pred	9.82429e-06	0.000203926
Q07812	BAX	581	BioCarta	regulation of bad phosphorylation	103	91	23	4	P10415,P31749,Q92934,Q07817	Known; Pred	1.76705e-05	0.000334118
Q07812	BAX	581	BioCarta	regulation of cell cycle progression by plk3	103	91	18	5	P42574,P55210,P04637,P55211,P99999	Known; Pred	1.17427e-07	4.53323e-06
Q07812	BAX	581	BioCarta	role of mitochondria in apoptotic signaling	103	91	13	6	P10415,P55957,P55211,P99999,Q16611,Q07817	Known; Pred	1.60071e-10	1.22444e-08
Q07812	BAX	581	BioCarta	stress induction of hsp regulation	103	91	14	4	P10415,P42574,P55211,P99999	Pred	2.09578e-06	5.506e-05
Q07812	BAX	581	BioCarta	telomeres telomerase cellular aging and immortality	103	91	15	5	P13010,P10415,P31749,P12956,P04637	Pred	4.18417e-08	1.82006e-06
Q07812	BAX	581	BioCarta	trefoil factors initiate mucosal healing	103	91	37	7	P42574,P31749,Q02750,P55210,P55211,P99999,Q92934	Pred	5.49159e-09	2.99143e-07
Q07812	BAX	581	BioCarta	west nile virus	103	91	8	4	P42574,P55210,P55211,P99999	Pred	1.51331e-07	5.66719e-06
Q07812	BAX	581	INOH	DroToll-like	103	91	65	6	P17980,P42574,P62195,P55210,P55211,Q14790	Pred	5.76174e-06	0.000129898
Q07812	BAX	581	INOH	EGF	103	91	28	4	P31947,P27348,Q02750,P31946	Pred	3.97845e-05	0.000653801
Q07812	BAX	581	INOH	EPO signaling	103	91	184	7	Q02156,Q05513,P27348,P31749,Q02750,P49841,Q92934	Pred	0.000294206	0.00330168
Q07812	BAX	581	INOH	Fas	103	91	24	8	P31947,P27348,P42574,P55957,P31946,P55211,P99999,Q14790	Known; Pred	2.73204e-12	2.91868e-10
Q07812	BAX	581	INOH	FGF	103	91	66	4	P31947,P27348,Q02750,P31946	Pred	0.00114458	0.00949997
Q07812	BAX	581	INOH	GPCR GroupI metabotropic glutamate receptor	103	91	28	3	Q02156,Q05513,Q02750	Pred	0.00094588	0.00820951
Q07812	BAX	581	INOH	insulin	103	91	78	7	P31947,P27348,P31749,Q02750,P49841,P31946,Q92934	Pred	1.11819e-06	3.21529e-05
Q07812	BAX	581	INOH	insulin Mam	103	91	82	7	P31947,P27348,P31749,Q02750,P49841,P31946,Q92934	Pred	1.57322e-06	4.31217e-05
Q07812	BAX	581	INOH	IL-7 signaling	103	91	183	7	Q02156,Q05513,P27348,P31749,Q02750,P49841,Q92934	Pred	0.000284608	0.00321795
Q07812	BAX	581	INOH	TNF	103	91	67	7	P17980,P42574,P55957,P62195,P55211,P99999,Q14790	Known; Pred	3.91635e-07	1.29906e-05
Q07812	BAX	581	IPAVS	acute_Myeloid_leukemia_Signaling	103	91	82	7	P10415,P31749,Q02750,P98170,Q07820,Q92934,Q07817	Pred	1.57322e-06	4.31217e-05
Q07812	BAX	581	IPAVS	EGF_receptor_transactivation_in_Cardiac_Hypertrophy	103	91	47	4	Q02156,Q05513,Q02750,P62987	Pred	0.000313271	0.00347076
Q07812	BAX	581	IPAVS	ER_Stress_Map	103	91	88	10	P10415,O43521,P42574,P31749,P55957,P04637,O75460,P55211,Q9BXH1,Q96PG8	Known; Pred	4.71829e-10	3.27415e-08
Q07812	BAX	581	IPAVS	IRE1	103	91	23	6	P10415,O43521,P42574,P04637,O75460,P55211	Pred	8.90407e-09	4.61129e-07
Q07812	BAX	581	IPAVS	TWEAK_signaling	103	91	29	5	P55957,P98170,P55211,P99999,Q14790	Pred	1.53207e-06	4.21255e-05
Q07812	BAX	581	KEGG	Acute myeloid leukemia	103	91	66	5	P31749,Q02750,Q9UJU2,Q16548,Q92934	Pred	9.41227e-05	0.00132084
Q07812	BAX	581	KEGG	AGE-RAGE signaling pathway in diabetic complications	103	91	99	5	P10415,Q02156,Q05513,P42574,P31749	Known; Pred	0.000629001	0.00598939
Q07812	BAX	581	KEGG	Alzheimer disease	103	91	164	12	P37840,P42574,P07384,P55957,P55210,P49841,O75460,P55211,P99999,Q99714,Q92934,Q14790	Pred	1.37877e-09	8.64538e-08
Q07812	BAX	581	KEGG	Amyotrophic lateral sclerosis (ALS)	103	91	51	9	O96008,P10415,P42574,P55957,P04637,P55211,P99999,Q92934,Q07817	Known; Pred	6.20251e-11	5.1546e-09
Q07812	BAX	581	KEGG	Apoptosis	103	91	132	20	P10415,O43521,P42574,P31749,P07384,P55957,Q02750,P55210,P98170,P04637,O75460,P55211,P99999,Q07820,Q16548,Q92934,Q16611,Q14790,Q13794,Q07817	Known; Pred	1.01056e-21	3.65548e-19
Q07812	BAX	581	KEGG	Apoptosis - multiple species	103	91	32	12	P10415,O43521,P42574,P55957,P55210,P98170,P55211,P99999,Q16611,Q14790,Q13794,Q07817	Known; Pred	1.24972e-18	3.19465e-16
Q07812	BAX	581	KEGG	Autophagy - animal	103	91	128	8	P10415,P31749,Q02750,O75460,Q9Y371,Q9P2Y5,Q92934,Q07817	Pred	2.94545e-06	7.35802e-05
Q07812	BAX	581	KEGG	Basal cell carcinoma	103	91	61	4	P49841,P04637,Q9UJU2,Q16611	Known; Pred	0.000850986	0.00756883
Q07812	BAX	581	KEGG	Breast cancer	103	91	144	6	P31749,Q02750,P49841,P04637,Q9UJU2,Q16611	Known; Pred	0.00050074	0.00502002
Q07812	BAX	581	KEGG	cGMP-PKG signaling	103	91	159	7	P12235,P21796,Q02156,P31749,Q02750,P62136,Q92934	Pred	0.000119597	0.00160649
Q07812	BAX	581	KEGG	Cellular senescence	103	91	155	7	P12235,P21796,P31749,P07384,Q02750,P04637,P62136	Pred	0.000101978	0.0014107
Q07812	BAX	581	KEGG	Central carbon metabolism in cancer	103	91	65	4	P14618,P31749,Q02750,P04637	Pred	0.00108091	0.00908878
Q07812	BAX	581	KEGG	Chronic myeloid leukemia	103	91	75	6	P31749,Q02750,P04637,Q92934,Q16611,Q07817	Known; Pred	1.32838e-05	0.000263191
Q07812	BAX	581	KEGG	Colorectal cancer	103	91	85	13	P10415,O43521,P42574,P31749,Q02750,P49841,P04637,P55211,P99999,Q9UJU2,Q92934,Q16611,Q13794	Known; Pred	1.85426e-14	2.75195e-12
Q07812	BAX	581	KEGG	Endometrial cancer	103	91	58	8	P31749,Q02750,P49841,P04637,P55211,Q9UJU2,Q92934,Q16611	Known; Pred	5.8719e-09	3.17846e-07
Q07812	BAX	581	KEGG	Epstein-Barr virus infection	103	91	194	13	P10415,P17980,O43521,P42574,P31749,P55957,P62195,P04637,P55211,P99999,Q14653,Q16611,Q14790	Known; Pred	8.00407e-10	5.29069e-08
Q07812	BAX	581	KEGG	Focal adhesion	103	91	196	7	P10415,P31749,Q02750,P98170,P49841,P62136,Q92934	Pred	0.000431087	0.00446018
Q07812	BAX	581	KEGG	Gastric cancer	103	91	145	7	P10415,P31749,Q02750,P49841,P04637,Q9UJU2,Q16611	Known; Pred	6.69894e-05	0.00100417
Q07812	BAX	581	KEGG	Glioma	103	91	69	4	P31749,Q02750,P04637,Q16611	Known; Pred	0.0013513	0.0107676
Q07812	BAX	581	KEGG	Hepatitis B	103	91	143	12	P10415,P27348,P42574,P31749,Q02750,P04637,P31946,P55211,P99999,Q14653,Q92934,Q14790	Known; Pred	2.81679e-10	2.05208e-08
Q07812	BAX	581	KEGG	Hepatitis C	103	91	150	14	P27348,P42574,P31749,P55957,Q02750,P49841,P04637,P31946,P55211,P99999,Q14653,Q92934,Q16611,Q14790	Known; Pred	1.89005e-12	2.07275e-10
Q07812	BAX	581	KEGG	Hepatocellular carcinoma	103	91	163	9	P31749,Q02750,P49841,P04637,Q9UJU2,Q9NPI1,Q92934,Q16611,Q07817	Known; Pred	1.92977e-06	5.12921e-05
Q07812	BAX	581	KEGG	Hippo signaling	103	91	149	6	Q05513,P27348,P49841,P62136,P31946,Q9UJU2	Pred	0.000599874	0.00577984
Q07812	BAX	581	KEGG	Human cytomegalovirus infection	103	91	219	11	P42574,P31749,P55957,Q02750,P49841,P04637,P55211,P99999,Q14653,Q16611,Q14790	Known; Pred	3.35955e-07	1.13833e-05
Q07812	BAX	581	KEGG	Human immunodeficiency virus 1 infection	103	91	205	12	P10415,P42574,P31749,P55957,Q02750,P55211,P99999,Q14653,Q92934,Q16611,Q14790,Q07817	Known; Pred	1.73173e-08	8.34717e-07
Q07812	BAX	581	KEGG	Human papillomavirus infection	103	91	328	12	P14618,Q05513,P42574,P31749,Q02750,P49841,P04637,Q14653,Q92934,Q9UBN7,Q16611,Q14790	Known; Pred	2.7539e-06	6.95209e-05
Q07812	BAX	581	KEGG	Human T-cell leukemia virus 1 infection	103	91	213	7	P12235,P21796,P31749,Q02750,P98170,P04637,Q07817	Known; Pred	0.000707619	0.00656192
Q07812	BAX	581	KEGG	Huntington disease	103	91	183	7	P12235,P21796,P42574,P04637,P55211,P99999,Q14790	Known; Pred	0.000284608	0.00321795
Q07812	BAX	581	KEGG	Influenza A	103	91	169	10	P21796,P31749,Q02750,P49841,P55211,P99999,Q92843,Q14258,Q9ULZ3,Q14653	Pred	2.63572e-07	9.20648e-06
Q07812	BAX	581	KEGG	Insulin resistance	103	91	106	5	Q02156,Q05513,P31749,P49841,P62136	Pred	0.000857862	0.00761524
Q07812	BAX	581	KEGG	Insulin signaling	103	91	134	6	Q05513,P31749,Q02750,P49841,P62136,Q92934	Pred	0.00034097	0.00370853
Q07812	BAX	581	KEGG	Kaposi sarcoma-associated herpesvirus infection	103	91	181	11	P42574,P31749,P55957,Q02750,P49841,P04637,P55211,P99999,Q14653,Q16611,Q14790	Known; Pred	4.84888e-08	2.07233e-06
Q07812	BAX	581	KEGG	Legionellosis	103	91	55	8	P42574,P55210,P10809,P55072,P55211,P99999,Q9ULZ3,Q14790	Pred	3.79386e-09	2.15104e-07
Q07812	BAX	581	KEGG	Melanoma	103	91	71	5	P31749,Q02750,P04637,Q92934,Q16611	Known; Pred	0.000133423	0.00175402
Q07812	BAX	581	KEGG	MicroRNAs in cancer	103	91	148	9	P10415,Q02156,O43521,P42574,Q02750,P04637,Q92843,Q07820,Q16611	Pred	8.61143e-07	2.56851e-05
Q07812	BAX	581	KEGG	Necroptosis	103	91	160	8	P12235,P21796,P10415,P07384,P55957,P98170,Q9ULZ3,Q14790	Known; Pred	1.53253e-05	0.000296695
Q07812	BAX	581	KEGG	Neurotrophin signaling	103	91	118	6	P10415,P31749,Q02750,P49841,P04637,Q92934	Known; Pred	0.000171086	0.00213991
Q07812	BAX	581	KEGG	NF-kappa B signaling	103	91	94	5	P10415,P98170,Q14258,Q16548,Q07817	Pred	0.000496079	0.00498117
Q07812	BAX	581	KEGG	Non-alcoholic fatty liver disease (NAFLD)	103	91	142	9	O43521,P42574,P31749,P55957,P55210,P49841,O75460,P99999,Q14790	Known; Pred	6.07387e-07	1.9003e-05
Q07812	BAX	581	KEGG	Non-small cell lung cancer	103	91	65	6	P31749,Q02750,P04637,P55211,Q92934,Q16611	Known; Pred	5.76174e-06	0.000129898
Q07812	BAX	581	KEGG	NOD-like receptor signaling	103	91	164	7	P21796,P10415,P98170,Q9ULZ3,Q14653,Q14790,Q07817	Pred	0.000145023	0.00187477
Q07812	BAX	581	KEGG	p53 signaling	103	91	70	10	P10415,P31947,P42574,P55957,P04637,P55211,P99999,Q14790,Q13794,Q07817	Known; Pred	4.59236e-11	3.9163e-09
Q07812	BAX	581	KEGG	Pancreatic cancer	103	91	74	7	P31749,Q02750,P04637,P55211,Q92934,Q16611,Q07817	Known; Pred	7.79048e-07	2.35471e-05
Q07812	BAX	581	KEGG	Parkinson disease	103	91	136	9	P12235,P21796,P37840,P42574,P03915,P55211,P99999,Q99497,Q5S007	Pred	4.21165e-07	1.38565e-05
Q07812	BAX	581	KEGG	Pathways in cancer	103	91	516	19	P10415,O43521,P42574,P31749,P55957,Q02750,P55210,P98170,P49841,P04637,P55211,P99999,Q9UJU2,Q92934,Q16611,Q14790,Q13794,Q07817,Q99814	Known; Pred	2.02595e-09	1.22484e-07
Q07812	BAX	581	KEGG	PI3K-Akt signaling	103	91	347	12	P10415,O43521,P27348,P31749,Q02750,P49841,P04637,P31946,P55211,Q07820,Q92934,Q07817	Pred	4.91541e-06	0.000113594
Q07812	BAX	581	KEGG	Prostate cancer	103	91	96	8	P10415,P31749,Q02750,P49841,P04637,P55211,Q9UJU2,Q92934	Pred	3.27494e-07	1.11324e-05
Q07812	BAX	581	KEGG	Protein processing in endoplasmic reticulum	103	91	160	8	P02489,P10415,P07384,P02511,O75460,P55072,Q9UNZ2,Q16611	Known; Pred	1.53253e-05	0.000296695
Q07812	BAX	581	KEGG	Small cell lung cancer	103	91	93	9	P10415,P42574,P31749,P98170,P04637,P55211,P99999,Q16611,Q07817	Known; Pred	1.545e-08	7.53551e-07
Q07812	BAX	581	KEGG	Sphingolipid signaling	103	91	113	7	P10415,Q02156,Q05513,P31749,P55957,Q02750,P04637	Known; Pred	1.34202e-05	0.000265444
Q07812	BAX	581	KEGG	Thyroid cancer	103	91	37	4	Q02750,P04637,Q9UJU2,Q16611	Known; Pred	0.000122328	0.00163341
Q07812	BAX	581	KEGG	Thyroid hormone signaling	103	91	116	6	P31749,Q02750,P49841,P04637,P55211,Q92934	Pred	0.000155782	0.00198482
Q07812	BAX	581	KEGG	TNF signaling	103	91	110	5	P42574,P31749,Q02750,P55210,Q14790	Pred	0.00101373	0.00866413
Q07812	BAX	581	KEGG	Toxoplasmosis	103	91	112	9	P10415,P42574,P31749,P98170,P55211,P99999,Q92934,Q14790,Q07817	Pred	7.92345e-08	3.20447e-06
Q07812	BAX	581	KEGG	Tuberculosis	103	91	176	9	P10415,P42574,P31749,P55957,P10809,P55211,P99999,Q92934,Q14790	Known; Pred	3.63665e-06	8.80452e-05
Q07812	BAX	581	KEGG	VEGF signaling	103	91	58	4	P31749,Q02750,P55211,Q92934	Pred	0.000702937	0.00652567
Q07812	BAX	581	KEGG	Viral carcinogenesis	103	91	195	11	P14618,P27348,P42574,P04637,P31946,Q14653,Q92934,Q9UBN7,Q16611,Q14790,Q13794	Known; Pred	1.03981e-07	4.0738e-06
Q07812	BAX	581	KEGG	Viral myocarditis	103	91	54	5	P42574,P55957,P55211,P99999,Q14790	Pred	3.55697e-05	0.000596553
Q07812	BAX	581	NetPath	Alpha6Beta4Integrin	103	91	70	5	P31947,P27348,P31749,P31946,Q92934	Pred	0.000124708	0.00165947
Q07812	BAX	581	NetPath	AndrogenReceptor	103	91	142	12	P13010,P12235,P42574,P31749,P34932,P12956,P55210,P49841,Q06830,P62136,Q14790,Q99497	Pred	2.59499e-10	1.9052e-08
Q07812	BAX	581	NetPath	BCR	103	91	128	5	P31749,P55210,P49841,P55211,P99999	Known; Pred	0.00198689	0.0143862
Q07812	BAX	581	NetPath	BDNF	103	91	46	4	P31749,P22001,P49841,Q92934	Pred	0.000288136	0.00325
Q07812	BAX	581	NetPath	IL-7	103	91	27	4	P31749,Q02750,P49841,Q92934	Pred	3.42831e-05	0.000578842
Q07812	BAX	581	NetPath	IL3	103	91	51	7	P10415,O43521,P31749,Q02750,P49841,P31946,Q92934	Pred	5.70628e-08	2.39334e-06
Q07812	BAX	581	NetPath	Notch	103	91	57	4	P25490,P31749,P49841,Q9UJU2	Pred	0.000657936	0.00620081
Q07812	BAX	581	NetPath	RAGE	103	91	44	5	Q05513,P31749,Q02750,P99999,Q14790	Pred	1.29031e-05	0.000256689
Q07812	BAX	581	NetPath	TNFalpha	103	91	233	12	P17980,Q05513,P27348,P42574,P31749,P55957,P55210,P98170,P31946,Q9UBN7,Q14790,Q07817	Pred	7.15251e-08	2.9252e-06
Q07812	BAX	581	NetPath	TWEAK	103	91	28	4	P31749,P49841,Q92934,Q14790	Pred	3.97845e-05	0.000653801
Q07812	BAX	581	NetPath	Wnt	103	91	68	5	P31749,P49841,P31946,Q9UJU2,Q13526	Pred	0.000108591	0.00148463
Q07812	BAX	581	OntoCancro	Apoptosis	103	91	1961	50	P13010,P25490,P21796,P02489,P10415,Q02156,P31947,P17980,O43521,Q05513,P27348,P42574,P32119,P31749,P07384,Q03468,P55957,P12956,P62195,P55210,O95817,P98170,P49916,P10809,P02511,P49841,P04637,O60936,P55072,P31946,P55211,P99999,Q96BY2,Q9Y371,Q92843,Q9BXH1,Q9UJU2,Q07820,Q9ULZ3,Q9HD36,Q16548,Q99714,Q8N4C6,Q92934,Q16611,Q96PG8,Q14790,Q13794,Q07817,Q13526	Pred	8.99776e-19	2.34512e-16
Q07812	BAX	581	OntoCancro	Base.excision.repair..BER.	103	91	1961	50	P13010,P25490,P21796,P02489,P10415,Q02156,P31947,P17980,O43521,Q05513,P27348,P42574,P32119,P31749,P07384,Q03468,P55957,P12956,P62195,P55210,O95817,P98170,P49916,P10809,P02511,P49841,P04637,O60936,P55072,P31946,P55211,P99999,Q96BY2,Q9Y371,Q92843,Q9BXH1,Q9UJU2,Q07820,Q9ULZ3,Q9HD36,Q16548,Q99714,Q8N4C6,Q92934,Q16611,Q96PG8,Q14790,Q13794,Q07817,Q13526	Pred	8.99776e-19	2.34512e-16
Q07812	BAX	581	OntoCancro	Cell.Cycle	103	91	1961	50	P13010,P25490,P21796,P02489,P10415,Q02156,P31947,P17980,O43521,Q05513,P27348,P42574,P32119,P31749,P07384,Q03468,P55957,P12956,P62195,P55210,O95817,P98170,P49916,P10809,P02511,P49841,P04637,O60936,P55072,P31946,P55211,P99999,Q96BY2,Q9Y371,Q92843,Q9BXH1,Q9UJU2,Q07820,Q9ULZ3,Q9HD36,Q16548,Q99714,Q8N4C6,Q92934,Q16611,Q96PG8,Q14790,Q13794,Q07817,Q13526	Pred	8.99776e-19	2.34512e-16
Q07812	BAX	581	OntoCancro	Chromosome.Stability	103	91	1961	50	P13010,P25490,P21796,P02489,P10415,Q02156,P31947,P17980,O43521,Q05513,P27348,P42574,P32119,P31749,P07384,Q03468,P55957,P12956,P62195,P55210,O95817,P98170,P49916,P10809,P02511,P49841,P04637,O60936,P55072,P31946,P55211,P99999,Q96BY2,Q9Y371,Q92843,Q9BXH1,Q9UJU2,Q07820,Q9ULZ3,Q9HD36,Q16548,Q99714,Q8N4C6,Q92934,Q16611,Q96PG8,Q14790,Q13794,Q07817,Q13526	Pred	8.99776e-19	2.34512e-16
Q07812	BAX	581	OntoCancro	Expanded.Apoptosis	103	91	1961	50	P13010,P25490,P21796,P02489,P10415,Q02156,P31947,P17980,O43521,Q05513,P27348,P42574,P32119,P31749,P07384,Q03468,P55957,P12956,P62195,P55210,O95817,P98170,P49916,P10809,P02511,P49841,P04637,O60936,P55072,P31946,P55211,P99999,Q96BY2,Q9Y371,Q92843,Q9BXH1,Q9UJU2,Q07820,Q9ULZ3,Q9HD36,Q16548,Q99714,Q8N4C6,Q92934,Q16611,Q96PG8,Q14790,Q13794,Q07817,Q13526	Pred	8.99776e-19	2.34512e-16
Q07812	BAX	581	OntoCancro	Homologous.recombination..HR.	103	91	1961	50	P13010,P25490,P21796,P02489,P10415,Q02156,P31947,P17980,O43521,Q05513,P27348,P42574,P32119,P31749,P07384,Q03468,P55957,P12956,P62195,P55210,O95817,P98170,P49916,P10809,P02511,P49841,P04637,O60936,P55072,P31946,P55211,P99999,Q96BY2,Q9Y371,Q92843,Q9BXH1,Q9UJU2,Q07820,Q9ULZ3,Q9HD36,Q16548,Q99714,Q8N4C6,Q92934,Q16611,Q96PG8,Q14790,Q13794,Q07817,Q13526	Pred	8.99776e-19	2.34512e-16
Q07812	BAX	581	OntoCancro	Mismatch.repair..MMR.	103	91	1961	50	P13010,P25490,P21796,P02489,P10415,Q02156,P31947,P17980,O43521,Q05513,P27348,P42574,P32119,P31749,P07384,Q03468,P55957,P12956,P62195,P55210,O95817,P98170,P49916,P10809,P02511,P49841,P04637,O60936,P55072,P31946,P55211,P99999,Q96BY2,Q9Y371,Q92843,Q9BXH1,Q9UJU2,Q07820,Q9ULZ3,Q9HD36,Q16548,Q99714,Q8N4C6,Q92934,Q16611,Q96PG8,Q14790,Q13794,Q07817,Q13526	Pred	8.99776e-19	2.34512e-16
Q07812	BAX	581	OntoCancro	Non.homologous.end.joining	103	91	1961	50	P13010,P25490,P21796,P02489,P10415,Q02156,P31947,P17980,O43521,Q05513,P27348,P42574,P32119,P31749,P07384,Q03468,P55957,P12956,P62195,P55210,O95817,P98170,P49916,P10809,P02511,P49841,P04637,O60936,P55072,P31946,P55211,P99999,Q96BY2,Q9Y371,Q92843,Q9BXH1,Q9UJU2,Q07820,Q9ULZ3,Q9HD36,Q16548,Q99714,Q8N4C6,Q92934,Q16611,Q96PG8,Q14790,Q13794,Q07817,Q13526	Pred	8.99776e-19	2.34512e-16
Q07812	BAX	581	OntoCancro	Nucleotide.excision.repair..NER.	103	91	1961	50	P13010,P25490,P21796,P02489,P10415,Q02156,P31947,P17980,O43521,Q05513,P27348,P42574,P32119,P31749,P07384,Q03468,P55957,P12956,P62195,P55210,O95817,P98170,P49916,P10809,P02511,P49841,P04637,O60936,P55072,P31946,P55211,P99999,Q96BY2,Q9Y371,Q92843,Q9BXH1,Q9UJU2,Q07820,Q9ULZ3,Q9HD36,Q16548,Q99714,Q8N4C6,Q92934,Q16611,Q96PG8,Q14790,Q13794,Q07817,Q13526	Pred	8.99776e-19	2.34512e-16
Q07812	BAX	581	Panther_Pathway	Angiogenesis	103	91	153	8	P02489,Q02156,Q05513,P31749,Q02750,P02511,P49841,P55211	Pred	1.10562e-05	0.000225428
Q07812	BAX	581	Panther_Pathway	Apoptosis_signaling	103	91	107	17	P10415,Q02156,O43521,P42574,P31749,P55210,O95817,P98170,P04637,P55211,P99999,Q07820,Q9HD36,Q16548,Q16611,Q14790,Q07817	Known; Pred	6.3425e-19	1.68474e-16
Q07812	BAX	581	Panther_Pathway	CCKR_signaling_map	103	91	147	10	P10415,Q02156,P10909,P42574,P31749,Q02750,P49841,P31946,Q92934,Q07817	Known; Pred	7.10239e-08	2.90704e-06
Q07812	BAX	581	Panther_Pathway	EGF_receptor_signaling	103	91	115	7	Q02156,P31947,Q05513,P27348,P31749,Q02750,P31946	Pred	1.50544e-05	0.000292123
Q07812	BAX	581	Panther_Pathway	Endothelin_signaling	103	91	66	4	Q02156,Q05513,P31749,Q02750	Pred	0.00114458	0.00949997
Q07812	BAX	581	Panther_Pathway	FAS_signaling	103	91	31	4	P42574,P55210,P55211,Q14790	Pred	6.017e-05	0.000918515
Q07812	BAX	581	Panther_Pathway	FGF_signaling	103	91	103	7	Q02156,P31947,Q05513,P27348,P31749,Q02750,P31946	Pred	7.28395e-06	0.000158622
Q07812	BAX	581	Panther_Pathway	VEGF_signaling	103	91	61	7	P02489,Q02156,Q05513,P31749,Q02750,P02511,P55211	Pred	2.03232e-07	7.34642e-06
Q07812	BAX	581	PharmGKB	Gemtuzumab_ozogamicin_Pathway_Pharmacokinetics_Pharmacodynamics	103	91	19	5	P42574,P31749,P55211,P99999,Q92934	Pred	1.58491e-07	5.90634e-06
Q07812	BAX	581	PharmGKB	VEGF_Signaling_Pathway	103	91	61	4	Q02156,Q05513,P31749,Q02750	Pred	0.000850986	0.00756883
Q07812	BAX	581	PID	a6b1 and a6b4 Integrin signaling	103	91	45	5	P31947,P27348,P31749,P55210,P31946	Pred	1.44366e-05	0.000282266
Q07812	BAX	581	PID	BARD1 signaling events	103	91	29	3	P13010,P12956,P04637	Pred	0.00104972	0.00890041
Q07812	BAX	581	PID	Caspase Cascade in Apoptosis	103	91	57	10	P10415,P42574,P31749,P55957,P55210,P98170,P55211,P99999,Q14790,Q07817	Known; Pred	5.38116e-12	5.45517e-10
Q07812	BAX	581	PID	Ceramide signaling	103	91	48	8	P10415,Q05513,P31749,P55957,Q02750,P99999,Q92934,Q14790	Known; Pred	1.2234e-09	7.77094e-08
Q07812	BAX	581	PID	Class I PI3K signaling events mediated by Akt	103	91	35	8	P31947,P27348,P31749,P49841,P31946,P55211,Q92934,Q07817	Pred	8.21418e-11	6.65919e-09
Q07812	BAX	581	PID	Coregulation of Androgen receptor activity	103	91	60	5	P13010,P31749,P12956,Q06830,Q14790	Pred	5.94409e-05	0.000910029
Q07812	BAX	581	PID	Direct p53 effectors	103	91	140	13	P10415,P31947,P55957,P04637,Q92843,Q07820,Q9ULZ3,Q16548,Q7Z419,Q16611,Q5JR12,Q13794,Q07817	Known; Pred	1.32422e-11	1.25244e-09
Q07812	BAX	581	PID	ErbB1 downstream signaling	103	91	106	8	P31947,Q05513,P27348,P31749,Q02750,P31946,Q92934,Q07817	Pred	7.03794e-07	2.15371e-05
Q07812	BAX	581	PID	FAS (CD95) signaling	103	91	35	4	P42574,P31749,P55957,Q14790	Pred	9.80183e-05	0.00136584
Q07812	BAX	581	PID	FoxO family signaling	103	91	49	5	P31947,O43521,P27348,P31749,P31946	Pred	2.20433e-05	0.000401711
Q07812	BAX	581	PID	Glucocorticoid receptor regulatory network	103	91	80	4	P31947,P31749,P49841,P04637	Known; Pred	0.00233261	0.0161501
Q07812	BAX	581	PID	HIV-1 Nef: Negative effector of Fas and TNF-alpha	103	91	35	7	P10415,P42574,P55957,P55210,P55211,P99999,Q14790	Pred	3.62757e-09	2.06353e-07
Q07812	BAX	581	PID	IGF1	103	91	30	3	Q05513,P31749,Q92934	Pred	0.00116051	0.00959477
Q07812	BAX	581	PID	IL2 signaling events mediated by PI3K	103	91	37	4	P10415,Q05513,P31749,Q07817	Pred	0.000122328	0.00163341
Q07812	BAX	581	PID	Insulin-mediated glucose transport	103	91	29	6	P31947,Q05513,P27348,P31749,P49841,P31946	Pred	4.05166e-08	1.76834e-06
Q07812	BAX	581	PID	LKB1 signaling events	103	91	43	5	P31947,P27348,P49841,P04637,P31946	Pred	1.14998e-05	0.000233
Q07812	BAX	581	PID	LPA receptor mediated events	103	91	63	4	Q02156,P42574,P31749,P49841	Pred	0.000961115	0.00832086
Q07812	BAX	581	PID	mTOR signaling	103	91	64	7	P25490,P31947,P27348,P31749,Q02750,P31946,P99999	Pred	2.84531e-07	9.82594e-06
Q07812	BAX	581	PID	Nephrin/Neph1 signaling in the kidney podocyte	103	91	29	3	Q05513,P31749,Q92934	Pred	0.00104972	0.00890041
Q07812	BAX	581	PID	p38 signaling mediated by MAPKAP kinases	103	91	21	3	P31947,P27348,P31946	Pred	0.000397798	0.00418902
Q07812	BAX	581	PID	p53	103	91	56	5	P25490,P31749,P49841,P04637,Q13526	Pred	4.24944e-05	0.000689761
Q07812	BAX	581	PID	p73 transcription factor network	103	91	78	4	P31947,O43521,Q16611,Q13526	Known; Pred	0.0021261	0.0151314
Q07812	BAX	581	PID	p75(NTR)-mediated signaling	103	91	70	9	O43521,Q05513,P42574,P31749,P98170,P04637,P55211,P99999,Q92934	Pred	1.19033e-09	7.58116e-08
Q07812	BAX	581	PID	PDGFR-beta signaling	103	91	127	6	Q02156,P31947,P27348,Q02750,P31946,Q13526	Pred	0.000255297	0.00295016
Q07812	BAX	581	PID	Role of Calcineurin-dependent NFAT signaling in lymphocytes	103	91	55	10	P10415,Q02156,P31947,Q05513,P27348,P42574,P49841,P31946,Q92934,Q07817	Known; Pred	3.68629e-12	3.85418e-10
Q07812	BAX	581	PID	Signaling events mediated by Stem cell factor receptor (c-Kit)	103	91	52	5	P10415,P31749,Q02750,P49841,Q92934	Pred	2.95535e-05	0.000511717
Q07812	BAX	581	PID	Trk receptor signaling mediated by PI3K and PLC-gamma	103	91	36	6	P31947,P27348,P31749,P49841,P31946,Q92934	Pred	1.5976e-07	5.94616e-06
Q07812	BAX	581	PID	Validated targets of C-MYC transcriptional activation	103	91	78	4	P34932,P10809,P04637,Q13794	Known; Pred	0.0021261	0.0151314
Q07812	BAX	581	REACTOME	2-LTR circle formation	103	91	7	2	P13010,P12956	Pred	0.000986357	0.00848554
Q07812	BAX	581	REACTOME	Activation of BH3-only proteins	103	91	26	9	P10415,P31947,O43521,P27348,P55957,P04637,P31946,Q92934,Q13794	Pred	7.34108e-14	1.00428e-11
Q07812	BAX	581	REACTOME	Activation of caspases through apoptosome-mediated cleavage	103	91	6	5	P42574,P55210,P98170,P55211,P99999	Pred	8.78451e-11	7.07532e-09
Q07812	BAX	581	REACTOME	Apoptosis	103	91	110	17	P10415,P31947,O43521,P27348,P42574,P55957,P55210,P98170,P04637,P31946,P55211,P99999,Q92934,Q16611,Q14790,Q13794,Q07817	Known; Pred	1.0379e-18	2.67789e-16
Q07812	BAX	581	REACTOME	Apoptotic factor-mediated response	103	91	14	6	P42574,P55210,P98170,P55211,P99999,Q16611	Known; Pred	2.78561e-10	2.03195e-08
Q07812	BAX	581	REACTOME	Autodegradation of the E3 ubiquitin ligase COP1	103	91	50	4	P17980,P62195,P62987,P04637	Pred	0.000398098	0.0041915
Q07812	BAX	581	REACTOME	BH3-only proteins associate with and inactivate anti-apoptotic BCL-2 members	103	91	8	6	P10415,O43521,P55957,Q92934,Q13794,Q07817	Pred	2.68601e-12	2.87212e-10
Q07812	BAX	581	REACTOME	Caspase activation via extrinsic apoptotic signalling	103	91	19	3	P42574,P55211,Q14790	Pred	0.000292764	0.00329007
Q07812	BAX	581	REACTOME	Caspase-mediated cleavage of cytoskeletal proteins	103	91	12	3	P42574,P55210,Q14790	Pred	6.88612e-05	0.00102682
Q07812	BAX	581	REACTOME	Cellular response to heat stress	103	91	88	6	P34932,O95817,P02511,P49841,P55072,Q9UBN7	Pred	3.32521e-05	0.000564769
Q07812	BAX	581	REACTOME	Cellular responses to external stimuli	103	91	500	19	P21796,O96008,P17980,P32119,P34932,P62195,O95817,P62987,P02511,P49841,P04637,Q06830,P55072,P99999,Q9P2Y5,Q15388,Q9UBN7,Q9NS69,Q99814	Pred	1.20118e-09	7.6459e-08
Q07812	BAX	581	REACTOME	Cellular responses to stress	103	91	415	14	P17980,P32119,P34932,P62195,O95817,P62987,P02511,P49841,P04637,Q06830,P55072,P99999,Q9UBN7,Q99814	Pred	9.90337e-07	2.89649e-05
Q07812	BAX	581	REACTOME	Chk1/Chk2(Cds1) mediated inactivation of Cyclin B:Cdk1 complex	103	91	12	3	P31947,P27348,P31946	Pred	6.88612e-05	0.00102682
Q07812	BAX	581	REACTOME	CLEC7A (Dectin-1) signaling	103	91	90	5	P17980,P62195,P62987,Q9ULZ3,Q14790	Pred	0.000405959	0.00425334
Q07812	BAX	581	REACTOME	Constitutive Signaling by AKT1 E17K in Cancer	103	91	26	4	P31749,P49841,P55211,Q92934	Pred	2.93601e-05	0.000508977
Q07812	BAX	581	REACTOME	Cytochrome c-mediated apoptotic response	103	91	12	5	P42574,P55210,P98170,P55211,P99999	Pred	1.12188e-08	5.65144e-07
Q07812	BAX	581	REACTOME	Cytosolic sensors of pathogen-associated DNA	103	91	62	4	P13010,P12956,P62987,Q14653	Pred	0.00090487	0.00794523
Q07812	BAX	581	REACTOME	DDX58/IFIH1-mediated induction of interferon-alpha/beta	103	91	71	5	P62987,Q14258,Q14653,Q14790,Q13526	Pred	0.000133423	0.00175402
Q07812	BAX	581	REACTOME	Deactivation of the beta-catenin transactivating complex	103	91	42	4	P31749,P98170,P62987,Q9UJU2	Pred	0.000201879	0.00244711
Q07812	BAX	581	REACTOME	Death Receptor Signalling	103	91	134	6	O43521,P42574,P98170,P62987,Q92934,Q14790	Pred	0.00034097	0.00370853
Q07812	BAX	581	REACTOME	Defective CFTR causes cystic fibrosis	103	91	59	4	P17980,P62195,P62987,P55072	Pred	0.000750075	0.00686276
Q07812	BAX	581	REACTOME	Degradation of beta-catenin by the destruction complex	103	91	79	5	P17980,P62195,P62987,P49841,Q9UJU2	Pred	0.000221071	0.00262974
Q07812	BAX	581	REACTOME	Detoxification of Reactive Oxygen Species	103	91	30	3	P32119,Q06830,P99999	Pred	0.00116051	0.00959477
Q07812	BAX	581	REACTOME	Deubiquitination	103	91	280	9	P25490,P21796,P17980,P62195,P62987,P04637,P55072,Q15388,Q14258	Pred	0.000142209	0.00184589
Q07812	BAX	581	REACTOME	Disease	103	91	949	16	P13010,P12235,P17980,O43521,P31749,P07384,P12956,Q02750,P62195,P62987,P49841,P55072,P31946,P55211,Q92934,Q9UBN7	Pred	0.000789522	0.00713836
Q07812	BAX	581	REACTOME	Diseases of signal transduction	103	91	351	12	P17980,O43521,P31749,Q02750,P62195,P62987,P49841,P55072,P31946,P55211,Q92934,Q9UBN7	Pred	5.52596e-06	0.000125372
Q07812	BAX	581	REACTOME	DNA Repair	103	91	330	9	P13010,P25490,Q03468,P12956,P62987,P49916,P04637,P55072,Q14258	Pred	0.000479189	0.00485054
Q07812	BAX	581	REACTOME	Formation of apoptosome	103	91	10	3	P98170,P55211,P99999	Pred	3.79426e-05	0.00062952
Q07812	BAX	581	REACTOME	FOXO-mediated transcription	103	91	35	4	P31947,P27348,P31749,P31946	Pred	9.80183e-05	0.00136584
Q07812	BAX	581	REACTOME	G1/S DNA Damage Checkpoints	103	91	65	4	P17980,P62195,P62987,P04637	Pred	0.00108091	0.00908878
Q07812	BAX	581	REACTOME	G2/M Checkpoints	103	91	166	7	P31947,P17980,P27348,P62195,P62987,P04637,P31946	Pred	0.000156348	0.00199121
Q07812	BAX	581	REACTOME	Gene expression (Transcription)	103	91	1287	23	P25490,P31947,P17980,O43521,A6H8Y1,P27348,P32119,P31749,Q03468,P55957,P62195,P62987,P10809,P49841,P04637,Q06830,P31946,P99999,Q9UJU2,Q9NPI1,Q9UBN7,Q13794,Q13526	Known; Pred	1.72497e-05	0.000327647
Q07812	BAX	581	REACTOME	Generic Transcription Pathway	103	91	1064	20	P25490,P31947,P17980,O43521,P27348,P32119,P31749,P55957,P62195,P62987,P10809,P04637,Q06830,P31946,P99999,Q9UJU2,Q9NPI1,Q9UBN7,Q13794,Q13526	Known; Pred	3.41376e-05	0.000576783
Q07812	BAX	581	REACTOME	GLI3 is processed to GLI3R by the proteasome	103	91	58	4	P17980,P62195,P62987,P49841	Pred	0.000702937	0.00652567
Q07812	BAX	581	REACTOME	Hedgehog ligand biogenesis	103	91	60	4	P17980,P62195,P62987,P55072	Pred	0.000799406	0.00720789
Q07812	BAX	581	REACTOME	Hh mutants abrogate ligand secretion	103	91	57	4	P17980,P62195,P62987,P55072	Pred	0.000657936	0.00620081
Q07812	BAX	581	REACTOME	Hh mutants that don't undergo autocatalytic processing are degraded by ERAD	103	91	54	4	P17980,P62195,P62987,P55072	Pred	0.000535197	0.00528399
Q07812	BAX	581	REACTOME	Immune System	103	91	1929	25	P13010,P10415,Q02156,P14618,P10909,P17980,P42574,P31749,P07384,P12956,P62195,P62987,P04637,P55072,P31946,P55211,Q07820,Q14258,Q9ULZ3,Q14653,Q96P63,Q7Z419,Q14790,Q07817,Q13526	Pred	0.00120988	0.00990683
Q07812	BAX	581	REACTOME	Inflammasomes	103	91	20	3	P10415,Q9ULZ3,Q07817	Pred	0.000342694	0.00372211
Q07812	BAX	581	REACTOME	Innate Immune System	103	91	1005	19	P13010,P10415,Q02156,P14618,P10909,P17980,P07384,P12956,P62195,P62987,P55072,P55211,Q14258,Q9ULZ3,Q14653,Q96P63,Q14790,Q07817,Q13526	Pred	5.16619e-05	0.000810428
Q07812	BAX	581	REACTOME	Interleukin-4 and Interleukin-13 signaling	103	91	111	5	P10415,P31749,P04637,Q07820,Q07817	Pred	0.00105578	0.00894136
Q07812	BAX	581	REACTOME	Intracellular signaling by second messengers	103	91	264	8	Q02156,P17980,P31749,P62195,P98170,P62987,P04637,P55211	Pred	0.000501745	0.00502802
Q07812	BAX	581	REACTOME	Intrinsic Pathway for Apoptosis	103	91	45	17	P10415,P31947,O43521,P27348,P42574,P55957,P55210,P98170,P04637,P31946,P55211,P99999,Q92934,Q16611,Q14790,Q13794,Q07817	Known; Pred	4.21094e-26	2.23125e-23
Q07812	BAX	581	REACTOME	Macroautophagy	103	91	89	6	P21796,O96008,P62987,Q9P2Y5,Q15388,Q9NS69	Pred	3.54577e-05	0.000594987
Q07812	BAX	581	REACTOME	Mitochondrial protein import	103	91	20	3	P12235,P10809,Q8IWL3	Pred	0.000342694	0.00372211
Q07812	BAX	581	REACTOME	Mitophagy	103	91	27	5	P21796,O96008,P62987,Q15388,Q9NS69	Pred	1.05301e-06	3.05493e-05
Q07812	BAX	581	REACTOME	Negative regulators of DDX58/IFIH1 signaling	103	91	27	4	P62987,Q14258,Q14653,Q13526	Pred	3.42831e-05	0.000578842
Q07812	BAX	581	REACTOME	Nucleotide-binding domain, leucine rich repeat containing receptor (NLR) signaling	103	91	53	6	P10415,P62987,P55211,Q9ULZ3,Q14790,Q07817	Pred	1.71237e-06	4.62715e-05
Q07812	BAX	581	REACTOME	Ovarian tumor domain proteases	103	91	38	4	P62987,P04637,P55072,Q14258	Pred	0.000135995	0.00178071
Q07812	BAX	581	REACTOME	Oxygen-dependent proline hydroxylation of Hypoxia-inducible Factor Alpha	103	91	64	4	P17980,P62195,P62987,Q99814	Pred	0.00101978	0.00870494
Q07812	BAX	581	REACTOME	p53-Dependent G1 DNA Damage Response	103	91	63	4	P17980,P62195,P62987,P04637	Pred	0.000961115	0.00832086
Q07812	BAX	581	REACTOME	p53-Dependent G1/S DNA damage checkpoint	103	91	63	4	P17980,P62195,P62987,P04637	Pred	0.000961115	0.00832086
Q07812	BAX	581	REACTOME	Pink/Parkin Mediated Mitophagy	103	91	22	5	P21796,O96008,P62987,Q15388,Q9NS69	Pred	3.53062e-07	1.18717e-05
Q07812	BAX	581	REACTOME	Programmed Cell Death	103	91	117	18	P10415,P31947,O43521,P27348,P42574,P55957,P55210,P98170,P62987,P04637,P31946,P55211,P99999,Q92934,Q16611,Q14790,Q13794,Q07817	Known; Pred	9.86934e-20	2.89631e-17
Q07812	BAX	581	REACTOME	PTEN Regulation	103	91	128	6	P17980,P31749,P62195,P98170,P62987,P04637	Pred	0.000266368	0.00305091
Q07812	BAX	581	REACTOME	Regulated Necrosis	103	91	19	3	P98170,P62987,Q14790	Pred	0.000292764	0.00329007
Q07812	BAX	581	REACTOME	Regulation of localization of FOXO transcription factors	103	91	12	4	P31947,P27348,P31749,P31946	Pred	1.0475e-06	3.04065e-05
Q07812	BAX	581	REACTOME	Regulation of mRNA stability by proteins that bind AU-rich elements	103	91	82	5	P17980,P31749,P62195,P62987,P31946	Pred	0.00026329	0.00302386
Q07812	BAX	581	REACTOME	Regulation of necroptotic cell death	103	91	17	3	P98170,P62987,Q14790	Pred	0.000207533	0.00250025
Q07812	BAX	581	REACTOME	Regulation of PTEN stability and activity	103	91	67	5	P17980,P31749,P62195,P98170,P62987	Pred	0.000101158	0.00140057
Q07812	BAX	581	REACTOME	Regulation of the apoptosome activity	103	91	10	3	P98170,P55211,P99999	Pred	3.79426e-05	0.00062952
Q07812	BAX	581	REACTOME	Regulation of TP53 Activity through Acetylation	103	91	30	4	P31749,P04637,Q9NPI1,Q13526	Pred	5.26859e-05	0.000822866
Q07812	BAX	581	REACTOME	RIPK1-mediated regulated necrosis	103	91	19	3	P98170,P62987,Q14790	Pred	0.000292764	0.00329007
Q07812	BAX	581	REACTOME	RNA Polymerase II Transcription	103	91	1186	20	P25490,P31947,P17980,O43521,P27348,P32119,P31749,P55957,P62195,P62987,P10809,P04637,Q06830,P31946,P99999,Q9UJU2,Q9NPI1,Q9UBN7,Q13794,Q13526	Known; Pred	0.00015503	0.00197686
Q07812	BAX	581	REACTOME	Signaling by Non-Receptor Tyrosine Kinases	103	91	52	4	P31749,P62987,Q99814,Q5S007	Pred	0.000463038	0.00471829
Q07812	BAX	581	REACTOME	Signaling by PTK6	103	91	52	4	P31749,P62987,Q99814,Q5S007	Pred	0.000463038	0.00471829
Q07812	BAX	581	REACTOME	Stabilization of p53	103	91	54	4	P17980,P62195,P62987,P04637	Pred	0.000535197	0.00528399
Q07812	BAX	581	REACTOME	TCF dependent signaling in response to WNT	103	91	221	7	P17980,P31749,P62195,P98170,P62987,P49841,Q9UJU2	Pred	0.000878997	0.00776232
Q07812	BAX	581	REACTOME	TP53 Regulates Metabolic Genes	103	91	83	8	P31947,P27348,P32119,P31749,P04637,Q06830,P31946,P99999	Pred	1.04864e-07	4.10486e-06
Q07812	BAX	581	REACTOME	TP53 Regulates Transcription of Cell Death Genes	103	91	43	3	P55957,P04637,Q13794	Known; Pred	0.00330462	0.0207829
Q07812	BAX	581	REACTOME	TP53 Regulates Transcription of Genes Involved in Cytochrome C Release	103	91	19	3	P55957,P04637,Q13794	Known; Pred	0.000292764	0.00329007
Q07812	BAX	581	REACTOME	TP53 Regulates Transcription of Genes Involved in G2 Cell Cycle Arrest	103	91	18	2	P31947,P04637	Known; Pred	0.00683685	0.0344854
Q07812	BAX	581	REACTOME	Transcriptional regulation by RUNX2	103	91	76	4	P17980,P62195,P62987,Q9UBN7	Known; Pred	0.00193259	0.0140906
Q07812	BAX	581	REACTOME	Transcriptional regulation by RUNX3	103	91	93	6	P17980,O43521,P62195,P62987,P04637,Q9UJU2	Pred	4.54852e-05	0.000730727
Q07812	BAX	581	REACTOME	Transcriptional Regulation by TP53	103	91	358	13	P31947,P27348,P32119,P31749,P55957,P62987,P04637,Q06830,P31946,P99999,Q9NPI1,Q13794,Q13526	Known; Pred	1.1075e-06	3.19098e-05
Q07812	BAX	581	stke	Fas Signaling Pathway	103	91	69	7	Q05513,P42574,P55957,P98170,P04637,P99999,Q16611	Known; Pred	4.80418e-07	1.55342e-05
Q07812	BAX	581	stke	Granule Cell Survival Pathway	103	91	42	5	P10415,P42574,P31749,P55211,P99999	Known; Pred	1.02185e-05	0.000210925
Q07812	BAX	581	stke	Insulin Signaling Pathway	103	91	58	5	Q05513,P31749,Q02750,Q9UNZ2,Q92934	Pred	5.04193e-05	0.000794551
Q07812	BAX	581	stke	Mitochondrial Pathway of Apoptosis: Antiapoptotic Bcl-2 Family	103	91	36	17	P10415,O43521,P42574,P55957,P04637,P99999,Q96BY2,Q92843,Q9BXH1,Q07820,Q9HD36,Q16548,Q92934,Q16611,Q96PG8,Q13794,Q07817	Known; Pred	3.44495e-28	2.10624e-25
Q07812	BAX	581	stke	Mitochondrial Pathway of Apoptosis: BH3-only Bcl-2 Family	103	91	67	23	P21796,P10415,O43521,P42574,P31749,P55957,P98170,P04637,P62136,P31946,P55211,P99999,Q96BY2,Q8IVG9,Q9BXH1,Q07820,Q16548,Q92934,Q16611,Q96PG8,Q14790,Q13794,Q07817	Known; Pred	5.13146e-34	4.22706e-31
Q07812	BAX	581	stke	Mitochondrial Pathway of Apoptosis: Caspases	103	91	70	15	P21796,P10415,O43521,P42574,P31749,P55957,P55210,P98170,P10809,P02511,P55211,P99999,Q07820,Q92934,Q16611	Known; Pred	7.06446e-19	1.86385e-16
Q07812	BAX	581	stke	Mitochondrial Pathway of Apoptosis: Multidomain Bcl-2 Family	103	91	62	29	P21796,P02489,P10415,O43521,P42574,P32119,P31749,P55957,P12956,P98170,P02511,P04637,P31946,P99999,Q96BY2,Q92843,Q8IVG9,Q9BXH1,Q07820,Q9ULZ3,Q5TBC7,Q9HD36,Q16548,Q92934,Q16611,Q96PG8,Q13794,Q07817,Q99497	Known; Pred	6.83301e-48	9.65209e-45
Q07812	BAX	581	stke	PI3K Pathway	103	91	28	3	P31749,P31946,Q92934	Pred	0.00094588	0.00820951
Q07812	BAX	581	systems-biology.org	adipocyte_v2.1	103	91	378	15	P10415,P14618,P31947,O43521,P27348,P42574,P31749,P55957,P98170,P31946,P55211,P99999,Q92934,Q14790,Q07817	Known; Pred	4.72263e-08	2.02375e-06
Q07812	BAX	581	systems-biology.org	beta_cell_v2.3	103	91	481	19	P10415,Q02156,P14618,P31947,O43521,Q05513,P27348,P42574,P31749,P55957,P98170,P49841,P31946,P55211,P99999,Q9UJU2,Q92934,Q14790,Q07817	Known; Pred	6.28835e-10	4.24503e-08
Q07812	BAX	581	systems-biology.org	EGFR_signaling_for_RTKC	103	91	315	10	Q02156,P31947,Q05513,P27348,P31749,P07384,P04637,P62136,P31946,Q92934	Pred	6.60737e-05	0.000993098
Q07812	BAX	581	systems-biology.org	hepatocyte_v2.9	103	91	410	17	P10415,P14618,P31947,O43521,P27348,P42574,P31749,P55957,P98170,P49841,P62136,P31946,P55211,P99999,Q92934,Q14790,Q07817	Known; Pred	2.75533e-09	1.61068e-07
Q07812	BAX	581	systems-biology.org	Macrophage_Map_Update_ver2_re	103	91	680	15	Q02156,P14618,P31947,O43521,Q05513,P27348,P32119,P31749,P07384,P03915,P04637,Q06830,P62136,P31946,Q14653	Pred	6.58117e-05	0.00098985
Q07812	BAX	581	systems-biology.org	Skeletal_muscle_v2.9	103	91	433	17	P10415,P14618,P31947,O43521,P27348,P42574,P31749,P55957,P98170,P49841,P62136,P31946,P55211,P99999,Q92934,Q14790,Q07817	Known; Pred	6.25359e-09	3.35721e-07
Q07812	BAX	581	systems-biology.org	Toll-Like_receptor_signaling_network	103	91	608	20	P10415,P37840,P31947,Q05513,P27348,P42574,P31749,P07384,P55957,Q02750,P55210,P49841,P04637,P62136,P31946,P55211,P99999,Q14653,Q92934,Q07817	Known; Pred	4.94535e-09	2.72751e-07
Q07812	BAX	581	SignaLink2.0	Hedgehog(core)	103	91	14	3	P31749,Q02750,P49841	Pred	0.000112788	0.00153038
Q07812	BAX	581	SIGNOR2.0	SIGNOR-AC	103	91	27	3	P31749,Q02750,P49841	Pred	0.000848798	0.00755167
Q07812	BAX	581	SIGNOR2.0	SIGNOR-AML	103	91	58	4	P10415,P31749,Q02750,P04637	Pred	0.000702937	0.00652567
Q07812	BAX	581	SIGNOR2.0	SIGNOR-DR	103	91	17	7	P42574,P55957,P98170,P55211,P99999,Q16611,Q14790	Known; Pred	1.16136e-11	1.10926e-09
Q07812	BAX	581	SIGNOR2.0	SIGNOR-G1-S_trans	103	91	23	3	P31749,P49841,P04637	Pred	0.000524384	0.00519933
Q07812	BAX	581	SIGNOR2.0	SIGNOR-IOA	103	91	35	10	P10415,O43521,P42574,P31749,Q02750,P55210,P98170,P55211,Q92934,Q16611	Known; Pred	2.59126e-14	3.77033e-12
Q07812	BAX	581	SIGNOR2.0	SIGNOR-MCAPO	103	91	21	11	P10415,O43521,P42574,P55957,P04637,P55211,P99999,Q92934,Q16611,Q14790,Q07817	Known; Pred	3.36594e-19	9.20016e-17
Q07812	BAX	581	SIGNOR2.0	SIGNOR-TA	103	91	24	4	P42574,P55957,Q16611,Q14790	Known; Pred	2.10919e-05	0.000387276
Q07812	BAX	581	Spike	Apoptosis	103	91	73	19	P10415,O43521,P42574,P31749,P55957,P55210,P98170,P62136,P55211,P99999,Q9Y371,Q92843,Q9BXH1,Q07820,Q92934,Q96PG8,Q14790,Q13794,Q07817	Known; Pred	1.68897e-25	8.56996e-23
Q07812	BAX	581	Spike	Apoptosis Anti-Apoptosis Network	103	91	106	24	P10415,O43521,Q05513,P42574,P31749,Q03468,P55957,Q02750,P55210,P98170,P04637,P55211,P99999,Q9Y371,Q92843,Q9BXH1,Q9P2Y5,Q07820,Q16548,Q92934,Q96PG8,Q14790,Q13794,Q07817	Known; Pred	1.62801e-30	1.134e-27
Q07812	BAX	581	Spike	Apoptosis In The Ear	103	91	126	14	P10415,O43521,P42574,P55957,Q02750,P55210,P98170,P04637,P55211,Q92843,Q07820,Q92934,Q14790,Q07817	Known; Pred	1.66172e-13	2.15432e-11
Q07812	BAX	581	Spike	ATM Signaling Network	103	91	107	9	P42574,P31749,P55957,P04637,P55072,P55211,Q9BXH1,Q96PG8,Q13794	Known; Pred	5.31928e-08	2.2505e-06
Q07812	BAX	581	Spike	Autophagy	103	91	64	9	P10415,O43521,P42574,P31749,Q9Y371,Q9P2Y5,Q07820,Q13794,Q07817	Pred	5.21548e-10	3.58471e-08
Q07812	BAX	581	Spike	Base excision and single strand break repair	103	91	55	4	P31749,P07384,P49916,P04637	Pred	0.000574121	0.00557925
Q07812	BAX	581	Spike	Caspases Cascade	103	91	78	14	P10415,O43521,P42574,P31749,P55957,P55210,P98170,P55211,P99999,Q92843,Q9ULZ3,Q92934,Q14790,Q07817	Known; Pred	1.6111e-16	3.1441e-14
Q07812	BAX	581	Spike	DNA damage response and chromatin remodeling	103	91	81	9	P25490,Q03468,P12956,P49916,P04637,P62136,Q9BXH1,Q96PG8,Q13794	Known; Pred	4.48609e-09	2.50083e-07
Q07812	BAX	581	Spike	Hearing and Vision Proteins	103	91	186	13	P25490,P10415,P42574,P31749,P55957,Q02750,P55210,P98170,P04637,P55211,Q92934,Q14790,Q07817	Known; Pred	4.7554e-10	3.2979e-08
Q07812	BAX	581	Spike	Hearing related SIX1 Interaction	103	91	80	10	P10415,P42574,P55957,P55210,P98170,P04637,P55211,Q92934,Q14790,Q07817	Known; Pred	1.80099e-10	1.3629e-08
Q07812	BAX	581	Spike	MAPK signaling	103	91	61	4	P31749,Q02750,P49841,P04637	Pred	0.000850986	0.00756883
Q07812	BAX	581	Spike	MYO3A Interacting Proteins in the Auditory System	103	91	74	5	P10415,P42574,P31749,P04637,Q07817	Known; Pred	0.00016239	0.00205009
Q07812	BAX	581	Spike	NFkB Signaling Network	103	91	93	10	P10415,P42574,P31749,P55210,P98170,P04637,P55211,Q16548,Q14790,Q07817	Known; Pred	8.20962e-10	5.41536e-08
Q07812	BAX	581	Spike	p53 Signaling Network	103	91	85	11	P10415,P42574,Q03468,P55957,P98170,P04637,P55211,Q9BXH1,Q96PG8,Q14790,Q13794	Known; Pred	1.41869e-11	1.33552e-09
Q07812	BAX	581	Spike	RAS signaling and tumorigenesis	103	91	87	5	P31749,P04637,P55211,Q92934,Q13526	Pred	0.000346942	0.00375922
Q07812	BAX	581	Spike	WNT signaling	103	91	132	6	P31749,P49841,P04637,Q9UJU2,Q9NPI1,Q5S007	Pred	0.000314485	0.00348178
Q07812	BAX	581	WikiPathways	AGE/RAGE	103	91	66	7	Q05513,P42574,P31749,Q02750,P55211,P99999,Q14790	Pred	3.52702e-07	1.18611e-05
Q07812	BAX	581	WikiPathways	Allograft Rejection	103	91	85	6	Q05513,P42574,P55210,P55211,Q14790,Q5S007	Pred	2.72878e-05	0.00047952
Q07812	BAX	581	WikiPathways	Alzheimers Disease	103	91	83	13	P37840,P42574,P07384,P55957,P55210,P49841,P04637,O75460,P55211,P99999,Q99714,Q92934,Q14790	Pred	1.3425e-14	2.03371e-12
Q07812	BAX	581	WikiPathways	Amyotrophic lateral sclerosis (ALS)	103	91	38	8	O96008,P10415,P42574,P55957,P04637,P55211,Q92934,Q07817	Known; Pred	1.67798e-10	1.27802e-08
Q07812	BAX	581	WikiPathways	Apoptosis	103	91	82	18	P10415,O43521,P42574,P31749,P55957,P55210,P98170,P04637,P55211,P99999,Q92843,Q07820,Q14653,Q92934,Q16611,Q14790,Q13794,Q07817	Known; Pred	1.04795e-22	4.14403e-20
Q07812	BAX	581	WikiPathways	Apoptosis Modulation and Signaling	103	91	89	19	P10415,O43521,P42574,P55957,P55210,O95817,P98170,P04637,P55211,P99999,Q92843,Q07820,Q9HD36,Q16548,Q92934,Q16611,Q14790,Q13794,Q07817	Known; Pred	1.10464e-23	4.738e-21
Q07812	BAX	581	WikiPathways	Apoptosis Modulation by HSP70	103	91	19	6	P42574,P55957,P55210,P55211,P99999,Q14790	Pred	2.44735e-09	1.45069e-07
Q07812	BAX	581	WikiPathways	Apoptosis-related network due to altered Notch3 in ovarian cancer	103	91	53	4	P31749,P55210,P10809,O75460	Pred	0.000498188	0.00499832
Q07812	BAX	581	WikiPathways	Brain-Derived Neurotrophic Factor (BDNF) signaling	103	91	144	7	O43521,P42574,P31749,P22001,Q02750,P49841,Q92934	Pred	6.41151e-05	0.000968496
Q07812	BAX	581	WikiPathways	Breast cancer	103	91	153	6	P31749,Q02750,P49841,P04637,Q9UJU2,Q16611	Known; Pred	0.000689643	0.0064252
Q07812	BAX	581	WikiPathways	Chromosomal and microsatellite instability in colorectal cancer	103	91	72	13	P10415,O43521,P42574,P31749,Q02750,P49841,P04637,P55211,P99999,Q9UJU2,Q92934,Q16611,Q13794	Known; Pred	1.91364e-15	3.22662e-13
Q07812	BAX	581	WikiPathways	Copper homeostasis	103	91	49	5	P42574,P31749,P98170,P49841,P04637	Pred	2.20433e-05	0.000401711
Q07812	BAX	581	WikiPathways	Corticotropin-releasing hormone signaling	103	91	90	7	P10415,P42574,P31749,Q02750,P49841,O75460,P55211	Pred	2.95543e-06	7.37863e-05
Q07812	BAX	581	WikiPathways	DNA Damage Response	103	91	67	8	P31947,P42574,P55957,P04637,P55211,P99999,Q14790,Q13794	Known; Pred	1.89867e-08	9.06251e-07
Q07812	BAX	581	WikiPathways	DNA Damage Response (only ATM dependent)	103	91	107	9	P10415,O43521,P31749,P49841,P04637,Q9UJU2,Q92934,Q16611,Q13794	Known; Pred	5.31928e-08	2.2505e-06
Q07812	BAX	581	WikiPathways	DNA IR-Double Strand Breaks (DSBs) and cellular response via ATM	103	91	54	5	P42574,P55957,P04637,P55211,Q16611	Known; Pred	3.55697e-05	0.000596553
Q07812	BAX	581	WikiPathways	Endometrial cancer	103	91	63	8	P31749,Q02750,P49841,P04637,P55211,Q9UJU2,Q92934,Q16611	Known; Pred	1.15326e-08	5.79479e-07
Q07812	BAX	581	WikiPathways	ErbB Signaling	103	91	90	6	O43521,P31749,Q02750,P49841,P04637,Q92934	Pred	3.77793e-05	0.000627128
Q07812	BAX	581	WikiPathways	Estrogen signaling	103	91	21	3	P10415,P31749,Q02750	Pred	0.000397798	0.00418902
Q07812	BAX	581	WikiPathways	Fas Ligand (FasL) pathway and Stress induction of Heat Shock Proteins (HSP) regulation	103	91	42	6	P10415,P42574,P55210,P55211,P99999,Q14790	Pred	4.16075e-07	1.37097e-05
Q07812	BAX	581	WikiPathways	Focal Adhesion	103	91	196	7	P10415,P31749,Q02750,P98170,P49841,P62136,Q92934	Pred	0.000431087	0.00446018
Q07812	BAX	581	WikiPathways	Hematopoietic Stem Cell Gene Regulation by GABP alpha/beta Complex	103	91	20	3	P10415,Q07820,Q07817	Pred	0.000342694	0.00372211
Q07812	BAX	581	WikiPathways	Hepatitis C and Hepatocellular Carcinoma	103	91	49	7	P42574,P31749,P55210,P04637,P55211,Q9UJU2,Q07817	Pred	4.28189e-08	1.85723e-06
Q07812	BAX	581	WikiPathways	IL-3 Signaling	103	91	49	7	P10415,P27348,P31749,Q02750,P31946,Q92934,Q07817	Pred	4.28189e-08	1.85723e-06
Q07812	BAX	581	WikiPathways	IL-5 Signaling	103	91	40	4	P10415,P31749,Q02750,P49841	Pred	0.000166594	0.00209378
Q07812	BAX	581	WikiPathways	IL-6 signaling	103	91	43	5	P31749,Q02750,P49841,Q92934,Q07817	Pred	1.14998e-05	0.000233
Q07812	BAX	581	WikiPathways	IL-7 Signaling	103	91	25	5	P31749,Q02750,P49841,Q92934,Q07817	Pred	7.00668e-07	2.14521e-05
Q07812	BAX	581	WikiPathways	Integrated Breast Cancer	103	91	150	9	P10415,P42574,P31749,P55957,P04637,P55211,Q92934,Q16611,Q14790	Known; Pred	9.63991e-07	2.83113e-05
Q07812	BAX	581	WikiPathways	Integrated Cancer	103	91	43	7	P10415,P42574,P31749,P04637,P55211,Q92934,Q14790	Known; Pred	1.66159e-08	8.04446e-07
Q07812	BAX	581	WikiPathways	Kit receptor signaling	103	91	59	4	P10415,P31749,Q02750,Q92934	Pred	0.000750075	0.00686276
Q07812	BAX	581	WikiPathways	Leptin signaling	103	91	76	5	P31749,Q02750,P49841,Q92934,Q07817	Known; Pred	0.000184217	0.00227207
Q07812	BAX	581	WikiPathways	LncRNA-mediated mechanisms of therapeutic resistance	103	91	6	2	P04637,Q07817	Pred	0.000707751	0.00656273
Q07812	BAX	581	WikiPathways	miRNA regulation of p53 pathway in prostate cancer	103	91	23	6	P42574,P55957,P04637,P55211,Q14790,Q13794	Known; Pred	8.90407e-09	4.61129e-07
Q07812	BAX	581	WikiPathways	miRNA regulation of prostate cancer signaling	103	91	33	6	P10415,Q02750,P49841,P04637,P55211,Q92934	Pred	9.23801e-08	3.66948e-06
Q07812	BAX	581	WikiPathways	miRNA Regulation of DNA Damage Response	103	91	70	8	P31947,P42574,P55957,P04637,P55211,P99999,Q14790,Q13794	Known; Pred	2.70176e-08	1.2408e-06
Q07812	BAX	581	WikiPathways	MicroRNA network associated with chronic lymphocytic leukemia	103	91	4	3	P10415,P04637,Q07820	Pred	1.30377e-06	3.66494e-05
Q07812	BAX	581	WikiPathways	MTHFR deficiency	103	91	25	3	P42574,P55211,P99999	Pred	0.000674188	0.00631512
Q07812	BAX	581	WikiPathways	Nanomaterial induced apoptosis	103	91	20	8	P10415,P42574,P55957,P55210,P55211,P99999,Q16611,Q14790	Known; Pred	4.78673e-13	5.78186e-11
Q07812	BAX	581	WikiPathways	Nanoparticle triggered autophagic cell death	103	91	23	3	P10415,Q9Y371,Q9P2Y5	Pred	0.000524384	0.00519933
Q07812	BAX	581	WikiPathways	Non-homologous end joining	103	91	7	2	P13010,P12956	Pred	0.000986357	0.00848554
Q07812	BAX	581	WikiPathways	Non-small cell lung cancer	103	91	65	6	P31749,Q02750,P04637,P55211,Q92934,Q16611	Known; Pred	5.76174e-06	0.000129898
Q07812	BAX	581	WikiPathways	Nonalcoholic fatty liver disease	103	91	147	10	O43521,P42574,P31749,P55957,P55210,P49841,O75460,P99999,Q16611,Q14790	Known; Pred	7.10239e-08	2.90704e-06
Q07812	BAX	581	WikiPathways	NO/cGMP/PKG mediated Neuroprotection	103	91	45	5	P10415,P98170,P55211,P99999,Q92934	Pred	1.44366e-05	0.000282266
Q07812	BAX	581	WikiPathways	Nucleotide-binding Oligomerization Domain (NOD)	103	91	41	5	P55210,P98170,P55211,Q9ULZ3,Q14790	Pred	9.05155e-06	0.000190429
Q07812	BAX	581	WikiPathways	Oncostatin M Signaling	103	91	65	6	Q02156,P42574,P31749,Q02750,P55210,P04637	Pred	5.76174e-06	0.000129898
Q07812	BAX	581	WikiPathways	Oxidative Damage	103	91	40	6	P10415,P42574,P55211,P99999,Q92934,Q16611	Pred	3.07867e-07	1.05385e-05
Q07812	BAX	581	WikiPathways	Pancreatic adenocarcinoma	103	91	87	7	P31749,Q02750,P04637,P55211,Q92934,Q16611,Q07817	Known; Pred	2.35085e-06	6.06911e-05
Q07812	BAX	581	WikiPathways	Parkin-Ubiquitin Proteasomal System	103	91	68	5	P37840,P17980,P34932,P62195,Q14790	Pred	0.000108591	0.00148463
Q07812	BAX	581	WikiPathways	Parkinsons Disease	103	91	38	7	P37840,P42574,P55210,P55211,P99999,Q99497,Q5S007	Pred	6.69373e-09	3.56938e-07
Q07812	BAX	581	WikiPathways	Photodynamic therapy-induced HIF-1 survival signaling	103	91	37	8	P14618,P55957,P04637,Q07820,Q16548,Q16611,Q13794,Q07817	Known; Pred	1.33226e-10	1.03594e-08
Q07812	BAX	581	WikiPathways	PI3K-Akt Signaling	103	91	333	10	P10415,O43521,P31749,Q02750,P49841,P04637,P55211,Q07820,Q92934,Q07817	Pred	0.000104794	0.0014421
Q07812	BAX	581	WikiPathways	PI3K-AKT-mTOR signaling pathway and therapeutic opportunities	103	91	30	3	P31749,P49841,Q92934	Pred	0.00116051	0.00959477
Q07812	BAX	581	WikiPathways	RAC1/PAK1/p38/MMP2	103	91	68	5	P31749,P55210,P04637,P55211,Q92934	Known; Pred	0.000108591	0.00148463
Q07812	BAX	581	WikiPathways	Regulation of Apoptosis by Parathyroid Hormone-related Protein	103	91	22	12	P10415,P31749,P55957,P49841,Q92843,Q07820,Q5TBC7,Q9HD36,Q16548,Q16611,Q07817,Q9HB09	Known; Pred	3.78555e-21	1.29671e-18
Q07812	BAX	581	WikiPathways	RIG-I-like Receptor Signaling	103	91	59	4	Q14258,Q14653,Q14790,Q13526	Pred	0.000750075	0.00686276
Q07812	BAX	581	WikiPathways	Senescence and Autophagy in Cancer	103	91	104	6	P10415,Q02750,P49841,P04637,Q9Y371,Q9P2Y5	Pred	8.51659e-05	0.00121738
Q07812	BAX	581	WikiPathways	TNF alpha Signaling	103	91	92	9	Q05513,P42574,P31749,P55957,P55210,P55211,Q92934,Q14790,Q07817	Known; Pred	1.40343e-08	6.91164e-07
Q07812	BAX	581	WikiPathways	TNF related weak inducer of apoptosis (TWEAK) Signaling	103	91	42	5	P42574,P31749,P55210,P49841,Q14790	Pred	1.02185e-05	0.000210925
Q07812	BAX	581	WikiPathways	TP53 Network	103	91	17	4	P10415,P55957,P04637,Q13794	Known; Pred	4.90382e-06	0.000113371
Q07812	BAX	581	WikiPathways	VEGFA-VEGFR2 Signaling	103	91	235	8	P10415,Q02156,Q05513,P31749,Q02750,P49841,O75460,Q07817	Pred	0.000229923	0.0027131
Q07812	BAX	581	WikiPathways	Viral Acute Myocarditis	103	91	84	11	P10415,P42574,P31749,P55957,P55210,P49841,P55211,P99999,Q9ULZ3,Q14790,Q07817	Known; Pred	1.2421e-11	1.18082e-09
Q07812	BAX	581	WikiPathways	WikiPathways	103	91	74	7	P10415,O43521,P55957,P04637,Q07820,Q16611,Q07817	Known; Pred	7.79048e-07	2.35471e-05
Q07812	BAX	581	WikiPathways	Wnt Signaling Pathway and Pluripotency	103	91	101	7	Q02156,Q05513,P49841,P04637,Q9UJU2,Q5JR12,Q5S007	Pred	6.39467e-06	0.000141944
Q07812	BAX	581	WikiPathways	Wnt/beta-catenin Signaling Pathway in Leukemia	103	91	26	3	P31749,P49841,Q9UJU2	Pred	0.000758297	0.0069243
P54687	BCAT1	586	BioCarta	carm1 and regulation of the estrogen receptor	37	21	12	2	P35269,P52655	Pred	0.000161061	0.00203798
P54687	BCAT1	586	BioCarta	chromatin remodeling by hswi/snf atp-dependent complexes	37	21	16	2	P35269,P52655	Pred	0.000291705	0.00328106
P54687	BCAT1	586	BioCarta	ctcf: first multivalent nuclear factor	37	21	22	2	Q99717,Q14738	Pred	0.000558274	0.00546166
P54687	BCAT1	586	BioCarta	the information processing pathway at the ifn beta enhancer	37	21	29	2	P35269,P52655	Pred	0.000974573	0.00840843
P54687	BCAT1	586	Panther_Pathway	General_transcription_regulation	37	21	30	2	P35269,P52655	Pred	0.00104317	0.00885475
O15382	BCAT2	587	REACTOME	Protein localization	16	10	106	3	P04040,P10809,P05067	Pred	5.98897e-05	0.000915812
O15382	BCAT2	587	REACTOME	TRAF6 mediated NF-kB activation	16	10	24	2	Q14258,P05067	Pred	0.000144431	0.00186899
O15382	BCAT2	587	systems-biology.org	Macrophage_Map_Update_ver2_re	16	10	680	4	O75380,P04075,O43889,P04040	Pred	0.00119015	0.00978048
O15382	BCAT2	587	WikiPathways	Apoptosis-related network due to altered Notch3 in ovarian cancer	16	10	53	2	P10809,P05067	Pred	0.000712611	0.006595
P12694	BCKDHA	593	HumanCyc	2-oxoisovalerate decarboxylation to isobutanoyl-CoA	29	23	4	1	P21953	Known; Pred	0.00702878	0.0350987
P12694	BCKDHA	593	HumanCyc	threonine degradation	29	23	5	1	P21953	Known; Pred	0.00877857	0.0407694
P12694	BCKDHA	593	HumanCyc	ubiquinol-10 biosynthesis	29	23	7	2	Q5HYK3,Q9Y2Z9	Pred	6.20088e-05	0.00094187
P12694	BCKDHA	593	KEGG	Ubiquinone and other terpenoid-quinone biosynthesis	29	23	11	2	Q5HYK3,Q9Y2Z9	Pred	0.000161709	0.0020436
P12694	BCKDHA	593	KEGG	Valine, leucine and isoleucine degradation	29	23	47	2	P21953,Q9BYC2	Known; Pred	0.00305812	0.0196428
P12694	BCKDHA	593	REACTOME	Branched-chain amino acid catabolism	29	23	23	3	O14874,Q8N3J5,P21953	Known; Pred	8.26555e-06	0.000176356
P12694	BCKDHA	593	REACTOME	Metabolism	29	23	1793	10	O75489,O14874,Q8N3J5,Q9H8M1,P25705,Q9HD34,P60484,P21953,Q9P032,Q9BYC2	Known; Pred	0.000482481	0.00487571
P12694	BCKDHA	593	REACTOME	Metabolism of amino acids and derivatives	29	23	240	3	O14874,Q8N3J5,P21953	Known; Pred	0.00827905	0.0392205
P12694	BCKDHA	593	REACTOME	Respiratory electron transport	29	23	94	3	O75489,Q9H8M1,Q9P032	Pred	0.000576605	0.00559894
P12694	BCKDHA	593	REACTOME	REACTOME	29	23	120	4	O75489,Q9H8M1,P25705,Q9P032	Pred	5.25039e-05	0.000820783
P12694	BCKDHA	593	REACTOME	The citric acid (TCA) cycle and respiratory electron transport	29	23	169	4	O75489,Q9H8M1,P25705,Q9P032	Pred	0.000197957	0.00240961
P12694	BCKDHA	593	SMPDB	Ubiquinone Biosynthesis	29	23	5	2	Q5HYK3,Q9Y2Z9	Pred	2.95914e-05	0.000512177
P12694	BCKDHA	593	Spike	Base excision and single strand break repair	29	23	55	3	P06746,Q9UGP5,P60484	Pred	0.000118022	0.00158841
P12694	BCKDHA	593	UniProt_Pathways	Cofactor biosynthesis; ubiquinone biosynthesis	29	23	11	2	Q5HYK3,Q9Y2Z9	Pred	0.000161709	0.0020436
P12694	BCKDHA	593	WikiPathways	Senescence and Autophagy in Cancer	29	23	104	3	O95166,Q9H0R8,P60484	Pred	0.0007744	0.0070308
P21953	BCKDHB	594	EHMN	Valine, leucine and isoleucine degradation	14	14	47	2	P12694,Q15031	Known; Pred	0.00112288	0.00935428
P21953	BCKDHB	594	HumanCyc	2-oxobutanoate degradation	14	14	8	2	P12694,P11182	Known; Pred	2.97883e-05	0.000515069
P21953	BCKDHB	594	HumanCyc	2-oxoisovalerate decarboxylation to isobutanoyl-CoA	14	14	4	2	P12694,P11182	Known; Pred	6.39887e-06	0.000141999
P21953	BCKDHB	594	HumanCyc	isoleucine degradation	14	14	12	2	P12694,P11182	Known; Pred	7.00432e-05	0.0010399
P21953	BCKDHB	594	HumanCyc	leucine degradation	14	14	12	2	P12694,P11182	Known; Pred	7.00432e-05	0.0010399
P21953	BCKDHB	594	HumanCyc	superpathway of methionine degradation	14	14	20	2	P12694,P11182	Known; Pred	0.000200653	0.00243462
P21953	BCKDHB	594	HumanCyc	threonine degradation	14	14	5	2	P12694,P11182	Known; Pred	1.06582e-05	0.000218514
P21953	BCKDHB	594	HumanCyc	valine degradation	14	14	13	2	P12694,P11182	Known; Pred	8.27276e-05	0.00118781
P21953	BCKDHB	594	KEGG	Base excision repair	14	14	33	2	P06746,Q9UGP5	Pred	0.000553181	0.00542102
P21953	BCKDHB	594	KEGG	Propanoate metabolism	14	14	32	2	P12694,P11182	Known; Pred	0.000519974	0.00516514
P21953	BCKDHB	594	KEGG	Valine, leucine and isoleucine degradation	14	14	47	2	P12694,P11182	Known; Pred	0.00112288	0.00935428
P21953	BCKDHB	594	REACTOME	Branched-chain amino acid catabolism	14	14	23	3	P12694,P11182,Q8N3J5	Known; Pred	1.71652e-06	4.63519e-05
P21953	BCKDHB	594	REACTOME	Glyoxylate metabolism and glycine degradation	14	14	27	2	P12694,P11182	Known; Pred	0.000369094	0.00395033
P21953	BCKDHB	594	REACTOME	Metabolism of amino acids and derivatives	14	14	240	3	P12694,P11182,Q8N3J5	Known; Pred	0.00192195	0.0140224
P21953	BCKDHB	594	SMPDB	2-Methyl-3-Hydroxybutryl CoA Dehydrogenase Deficiency	14	14	30	2	P12694,P11182	Known; Pred	0.000456584	0.00466939
P21953	BCKDHB	594	SMPDB	3-hydroxyisobutyric acid dehydrogenase deficiency	14	14	30	2	P12694,P11182	Known; Pred	0.000456584	0.00466939
P21953	BCKDHB	594	SMPDB	3-hydroxyisobutyric aciduria	14	14	30	2	P12694,P11182	Known; Pred	0.000456584	0.00466939
P21953	BCKDHB	594	SMPDB	3-Hydroxy-3-Methylglutaryl-CoA Lyase Deficiency	14	14	30	2	P12694,P11182	Known; Pred	0.000456584	0.00466939
P21953	BCKDHB	594	SMPDB	3-Methylcrotonyl Coa Carboxylase Deficiency Type I	14	14	30	2	P12694,P11182	Known; Pred	0.000456584	0.00466939
P21953	BCKDHB	594	SMPDB	3-Methylglutaconic Aciduria Type I	14	14	30	2	P12694,P11182	Known; Pred	0.000456584	0.00466939
P21953	BCKDHB	594	SMPDB	3-Methylglutaconic Aciduria Type III	14	14	30	2	P12694,P11182	Known; Pred	0.000456584	0.00466939
P21953	BCKDHB	594	SMPDB	3-Methylglutaconic Aciduria Type IV	14	14	30	2	P12694,P11182	Known; Pred	0.000456584	0.00466939
P21953	BCKDHB	594	SMPDB	Beta-Ketothiolase Deficiency	14	14	30	2	P12694,P11182	Known; Pred	0.000456584	0.00466939
P21953	BCKDHB	594	SMPDB	Isobutyryl-coa dehydrogenase deficiency	14	14	30	2	P12694,P11182	Known; Pred	0.000456584	0.00466939
P21953	BCKDHB	594	SMPDB	Isovaleric acidemia	14	14	30	2	P12694,P11182	Known; Pred	0.000456584	0.00466939
P21953	BCKDHB	594	SMPDB	Isovaleric Aciduria	14	14	30	2	P12694,P11182	Known; Pred	0.000456584	0.00466939
P21953	BCKDHB	594	SMPDB	Maple Syrup Urine Disease	14	14	30	2	P12694,P11182	Known; Pred	0.000456584	0.00466939
P21953	BCKDHB	594	SMPDB	Methylmalonate Semialdehyde Dehydrogenase Deficiency	14	14	30	2	P12694,P11182	Known; Pred	0.000456584	0.00466939
P21953	BCKDHB	594	SMPDB	Methylmalonic Aciduria	14	14	30	2	P12694,P11182	Known; Pred	0.000456584	0.00466939
P21953	BCKDHB	594	SMPDB	Propionic Acidemia	14	14	30	2	P12694,P11182	Known; Pred	0.000456584	0.00466939
P21953	BCKDHB	594	SMPDB	Threonine and 2-Oxobutanoate Degradation	14	14	8	2	P12694,P11182	Known; Pred	2.97883e-05	0.000515069
P21953	BCKDHB	594	SMPDB	Valine, Leucine and Isoleucine Degradation	14	14	30	2	P12694,P11182	Known; Pred	0.000456584	0.00466939
P00918	CA2	760	KEGG	Bile secretion	20	18	66	2	P19634,P04920	Known; Pred	0.00365488	0.0223544
P00918	CA2	760	KEGG	Gastric acid secretion	20	18	71	2	P19634,P04920	Known; Pred	0.00421699	0.0247177
P00918	CA2	760	KEGG	Pancreatic secretion	20	18	90	2	P19634,P04920	Known; Pred	0.00669203	0.0339873
P00918	CA2	760	KEGG	Ubiquitin mediated proteolysis	20	18	137	3	Q7Z6Z7,Q13616,Q13619	Pred	0.000821797	0.00736548
P00918	CA2	760	PID	BARD1 signaling events	20	18	29	2	Q01844,P12004	Pred	0.000712985	0.00659538
P00918	CA2	760	PID	Signaling mediated by p38-alpha and p38-beta	20	18	34	2	P05412,P19634	Pred	0.000981171	0.00845199
P00918	CA2	760	REACTOME	Recognition of DNA damage by PCNA-containing replication complex	20	18	31	2	P12004,Q13619	Pred	0.000815264	0.00731934
P00918	CA2	760	REACTOME	SLC-mediated transmembrane transport	20	18	207	6	P48751,Q9BXS9,Q2Y0W8,P02730,P19634,P04920	Pred	2.33992e-07	8.30595e-06
P00918	CA2	760	REACTOME	Transport of inorganic cations/anions and amino acids/oligopeptides	20	18	91	6	P48751,Q9BXS9,Q2Y0W8,P02730,P19634,P04920	Pred	1.6839e-09	1.03517e-07
P00918	CA2	760	REACTOME	Transport of small molecules	20	18	640	7	P48751,Q9BXS9,Q2Y0W8,P02730,P19634,Q13616,P04920	Known; Pred	1.30386e-05	0.000258986
P04040	CAT	847	ACSN2	ANTIOXIDANT_RESPONSE	60	53	151	6	P04179,P32119,Q06830,P99999,Q14145,P19838	Pred	3.17724e-05	0.000543495
P04040	CAT	847	ACSN2	GLUCOSE_METABOLISM	60	53	114	5	P00338,P13929,P07195,P06733,P36871	Pred	9.54817e-05	0.00133644
P04040	CAT	847	ACSN2	MITOCHONDRIAL_METABOLISM	60	53	328	7	P00338,P04179,P13929,P07195,P06733,P99999,P36871	Pred	0.000338354	0.0036852
P04040	CAT	847	BioCarta	cardiac protection against ros	60	53	11	2	P00441,P04179	Pred	0.000868705	0.00768667
P04040	CAT	847	BioCarta	il 6 signaling	60	53	13	2	Q06124,P62993	Pred	0.00122559	0.00998298
P04040	CAT	847	BioCarta	insulin signaling	60	53	11	2	Q06124,P62993	Pred	0.000868705	0.00768667
P04040	CAT	847	BioCarta	mechanism of gene regulation by peroxisome proliferators via ppara	60	53	52	3	Q08426,Q15067,P51659	Pred	0.00121306	0.00992845
P04040	CAT	847	BioCarta	the igf-1 receptor and longevity	60	53	16	3	P00441,P04179,P62993	Known; Pred	3.40782e-05	0.0005763
P04040	CAT	847	BioCarta	trka receptor signaling	60	53	13	2	P04629,P62993	Pred	0.00122559	0.00998298
P04040	CAT	847	EHMN	3-oxo-10R-octadecatrienoate beta-oxidation	60	53	11	3	Q08426,Q15067,P51659	Pred	1.01862e-05	0.000210359
P04040	CAT	847	EHMN	Bile acid biosynthesis	60	53	49	4	Q08426,Q15067,P09110,P49419	Pred	4.47877e-05	0.000720964
P04040	CAT	847	EHMN	Di-unsaturated fatty acid beta-oxidation	60	53	23	4	Q08426,Q15067,P09110,P51659	Pred	2.02377e-06	5.3428e-05
P04040	CAT	847	EHMN	Dimethyl-branched-chain fatty acid mitochondrial beta-oxidation	60	53	12	2	Q08426,P51659	Pred	0.00103974	0.0088316
P04040	CAT	847	EHMN	Leukotriene metabolism	60	53	95	5	Q08426,Q15067,P09110,P51659,P49419	Pred	3.99421e-05	0.000656141
P04040	CAT	847	EHMN	Mono-unsaturated fatty acid beta-oxidation	60	53	21	4	Q08426,Q15067,P09110,P51659	Pred	1.37609e-06	3.84097e-05
P04040	CAT	847	EHMN	Omega-3 fatty acid metabolism	60	53	16	4	Q08426,Q15067,P09110,P51659	Pred	4.24795e-07	1.39614e-05
P04040	CAT	847	EHMN	Omega-6 fatty acid metabolism	60	53	28	4	Q08426,Q15067,P09110,P51659	Pred	4.60971e-06	0.000107569
P04040	CAT	847	EHMN	Phytanic acid peroxisomal oxidation	60	53	16	4	Q08426,Q15067,P09110,P51659	Pred	4.24795e-07	1.39614e-05
P04040	CAT	847	EHMN	Saturated fatty acids beta-oxidation	60	53	25	4	Q08426,Q15067,P09110,P51659	Pred	2.87378e-06	7.20592e-05
P04040	CAT	847	EHMN	Trihydroxycoprostanoyl-CoA beta-oxidation	60	53	12	4	Q08426,Q15067,P09110,P51659	Pred	1.16933e-07	4.51699e-06
P04040	CAT	847	EHMN	Tyrosine metabolism	60	53	97	4	Q08426,Q15067,P09110,P51659	Pred	0.000634366	0.00603001
P04040	CAT	847	EHMN	Valine, leucine and isoleucine degradation	60	53	47	4	O15382,Q08426,P51659,P49419	Pred	3.79308e-05	0.000629368
P04040	CAT	847	EHMN	Vitamin E metabolism	60	53	41	3	Q08426,Q15067,P51659	Pred	0.000603827	0.00580724
P04040	CAT	847	HumanCyc	fatty acid &beta;-oxidation (peroxisome)	60	53	19	4	Q08426,Q15067,P09110,P51659	Pred	8.96553e-07	2.65876e-05
P04040	CAT	847	HumanCyc	glycogenolysis	60	53	8	2	P35573,P36871	Pred	0.000445717	0.00458396
P04040	CAT	847	HumanCyc	lactate fermentation (reoxidation of cytosolic NADH)	60	53	5	2	P00338,P07195	Pred	0.000160434	0.00203278
P04040	CAT	847	HumanCyc	superoxide radicals degradation	60	53	9	2	P00441,P04179	Known; Pred	0.000571574	0.00556037
P04040	CAT	847	INOH	Glycolysis Gluconeogenesis	60	53	45	5	P00338,P13929,P07195,P06733,P36871	Pred	9.81709e-07	2.87674e-05
P04040	CAT	847	INOH	Propanoate metabolism	60	53	25	5	P00338,Q08426,P09110,P07195,P49419	Pred	4.53921e-08	1.95337e-06
P04040	CAT	847	INOH	Pyruvate metabolism	60	53	34	3	P00338,P07195,P49419	Pred	0.000345823	0.00375024
P04040	CAT	847	INOH	Valine Leucine Isoleucine degradation	60	53	32	4	O15382,Q08426,P09110,P49419	Pred	7.99931e-06	0.000171614
P04040	CAT	847	KEGG	Biosynthesis of unsaturated fatty acids	60	53	26	3	Q15067,P09110,P51659	Pred	0.000153743	0.00196417
P04040	CAT	847	KEGG	Chronic myeloid leukemia	60	53	75	4	P00519,Q06124,P62993,P19838	Pred	0.000237671	0.00278733
P04040	CAT	847	KEGG	Cysteine and methionine metabolism	60	53	45	3	P00338,O15382,P07195	Pred	0.000794633	0.00717768
P04040	CAT	847	KEGG	Fatty acid degradation	60	53	43	4	Q08426,Q15067,P09110,P49419	Pred	2.6561e-05	0.000468871
P04040	CAT	847	KEGG	Glycolysis / Gluconeogenesis	60	53	66	6	P00338,P13929,P07195,P06733,P49419,P36871	Pred	2.5217e-07	8.86289e-06
P04040	CAT	847	KEGG	HIF-1 signaling	60	53	98	4	P00338,P13929,P06733,P19838	Pred	0.000659386	0.00620954
P04040	CAT	847	KEGG	Neurotrophin signaling	60	53	118	5	P00519,P04629,Q06124,P62993,P19838	Pred	0.000112413	0.00152584
P04040	CAT	847	KEGG	Pathways in cancer	60	53	516	8	P00519,P03372,P04629,P14923,P99999,Q14145,P62993,P19838	Pred	0.00104166	0.00884628
P04040	CAT	847	KEGG	Peroxisome	60	53	82	9	P00441,Q08426,P04179,Q15067,P09110,Q06830,P30044,P51659,P50542	Known; Pred	3.43297e-11	3.0032e-09
P04040	CAT	847	KEGG	Propanoate metabolism	60	53	32	3	P00338,Q08426,P07195	Pred	0.000288292	0.00325116
P04040	CAT	847	KEGG	Pyruvate metabolism	60	53	39	3	P00338,P07195,P49419	Pred	0.000520644	0.00516979
P04040	CAT	847	KEGG	Ras signaling	60	53	226	6	P00519,P04629,Q06124,P42684,P62993,P19838	Pred	0.000292948	0.00329153
P04040	CAT	847	KEGG	Tryptophan metabolism	60	53	39	2	Q08426,P49419	Known; Pred	0.0108845	0.0470646
P04040	CAT	847	KEGG	Valine, leucine and isoleucine degradation	60	53	47	4	O15382,Q08426,P09110,P49419	Pred	3.79308e-05	0.000629368
P04040	CAT	847	NetPath	BDNF	60	53	46	3	Q06124,P62993,P19838	Pred	0.000847644	0.00754459
P04040	CAT	847	NetPath	EGFR1	60	53	455	13	P00338,P00519,Q06124,P14923,P42684,P06733,Q9NQC7,P62993,P23528,P19838,P05067,P61158,P61604	Pred	2.22222e-08	1.04279e-06
P04040	CAT	847	NetPath	IL3	60	53	51	3	Q06124,P62993,P19838	Pred	0.00114635	0.00951074
P04040	CAT	847	NetPath	IL5	60	53	48	3	Q06124,P62993,P19838	Pred	0.000960291	0.00831468
P04040	CAT	847	NetPath	Leptin	60	53	62	4	P03372,Q06124,Q9Y281,P62993	Pred	0.000113413	0.00153745
P04040	CAT	847	NetPath	Prolactin	60	53	68	4	P03372,Q06124,P62993,P19838	Pred	0.00016262	0.00205244
P04040	CAT	847	NetPath	TCR	60	53	241	7	P00338,P00519,Q06124,P07195,P62993,P19838,P36871	Pred	5.0043e-05	0.000789945
P04040	CAT	847	PharmGKB	Oxidative_Stress_Regulatory_Pathway_Erythrocyte	60	53	7	2	P00441,P32119	Known; Pred	0.000335159	0.00365909
P04040	CAT	847	PID	Angiopoietin receptor Tie2-mediated signaling	60	53	50	3	Q06124,P62993,P19838	Pred	0.00108201	0.00909645
P04040	CAT	847	PID	EPO signaling	60	53	33	3	Q06124,P62993,P19838	Pred	0.000316214	0.00349727
P04040	CAT	847	PID	IL2 signaling events mediated by PI3K	60	53	37	3	Q06124,P62993,P19838	Pred	0.000445195	0.0045804
P04040	CAT	847	PID	Neurotrophic factor-mediated Trk receptor signaling	60	53	63	4	P00519,P04629,Q06124,P62993	Pred	0.00012074	0.00161779
P04040	CAT	847	REACTOME	alpha-linolenic (omega3) and linoleic (omega6) acid metabolism	60	53	12	2	P09110,P51659	Pred	0.00103974	0.0088316
P04040	CAT	847	REACTOME	alpha-linolenic acid (ALA) metabolism	60	53	12	2	P09110,P51659	Pred	0.00103974	0.0088316
P04040	CAT	847	REACTOME	Beta-oxidation of very long chain fatty acids	60	53	8	3	Q08426,P09110,P51659	Pred	3.48707e-06	8.49221e-05
P04040	CAT	847	REACTOME	Cellular responses to external stimuli	60	53	500	8	P00441,P04179,P32119,Q06830,P99999,Q9H0R8,Q9HCE1,P19838	Known; Pred	0.000849399	0.00755646
P04040	CAT	847	REACTOME	Cellular responses to stress	60	53	415	7	P00441,P04179,P32119,Q06830,P99999,Q9HCE1,P19838	Known; Pred	0.00135914	0.0108174
P04040	CAT	847	REACTOME	Detoxification of Reactive Oxygen Species	60	53	30	5	P00441,P04179,P32119,Q06830,P99999	Known; Pred	1.19898e-07	4.61882e-06
P04040	CAT	847	REACTOME	Gene and protein expression by JAK-STAT signaling after Interleukin-12 stimulation	60	53	38	3	P00441,P04179,P23528	Pred	0.000481973	0.00487152
P04040	CAT	847	REACTOME	Immune System	60	53	1929	20	P00441,P00519,Q06124,P04179,P14923,P09110,P61106,Q13586,Q9NQC7,P20340,Q14145,Q9BXR5,P62993,P51532,P35573,P23528,P19838,P05067,P61158,P36871	Known; Pred	3.31512e-05	0.000563381
P04040	CAT	847	REACTOME	Innate Immune System	60	53	1005	13	P00519,Q06124,P14923,P09110,P61106,Q9NQC7,P20340,Q9BXR5,P35573,P19838,P05067,P61158,P36871	Known; Pred	0.000142405	0.00184826
P04040	CAT	847	REACTOME	Interleukin-12 signaling	60	53	47	3	P00441,P04179,P23528	Pred	0.000902851	0.00793005
P04040	CAT	847	REACTOME	Neutrophil degranulation	60	53	467	7	P14923,P09110,P61106,P20340,P35573,P19838,P36871	Known; Pred	0.00265792	0.0177954
P04040	CAT	847	REACTOME	Peroxisomal lipid metabolism	60	53	24	3	Q08426,P09110,P51659	Pred	0.000120372	0.00161539
P04040	CAT	847	REACTOME	Peroxisomal protein import	60	53	60	5	Q08426,Q2T9J0,Q15067,P09110,P51659	Known; Pred	4.19118e-06	9.9192e-05
P04040	CAT	847	REACTOME	Protein localization	60	53	106	6	Q08426,Q2T9J0,Q15067,P09110,P51659,P05067	Known; Pred	4.18378e-06	9.90334e-05
P04040	CAT	847	REACTOME	Pyruvate metabolism and Citric Acid (TCA) cycle	60	53	52	3	P00338,Q6P587,P07195	Pred	0.00121306	0.00992845
P04040	CAT	847	REACTOME	Role of ABL in ROBO-SLIT signaling	60	53	4	2	P00519,P42684	Pred	9.65114e-05	0.00134808
P04040	CAT	847	REACTOME	Signaling by Interleukins	60	53	450	8	P00441,Q06124,P04179,P62993,P51532,P23528,P19838,P05067	Pred	0.000424363	0.00440609
P04040	CAT	847	REACTOME	TP53 Regulates Metabolic Genes	60	53	83	4	P32119,Q06830,P99999,Q9HCE1	Pred	0.00035083	0.00379487
P04040	CAT	847	systems-biology.org	adipocyte_v2.1	60	53	378	10	P00338,O95467,Q06124,Q5JWF2,P13929,P07195,P06733,P99999,P62993,P19838	Pred	2.35899e-06	6.08791e-05
P04040	CAT	847	systems-biology.org	beta_cell_v2.3	60	53	481	13	P00441,P00338,O95467,Q06124,P04179,Q5JWF2,Q00796,P13929,P07195,P06733,P99999,P62993,P19838	Pred	4.28146e-08	1.85712e-06
P04040	CAT	847	systems-biology.org	hepatocyte_v2.9	60	53	410	14	P00441,P00338,O95467,Q06124,P04179,Q5JWF2,Q15067,Q00796,P13929,P07195,P06733,P99999,P62993,P19838	Pred	5.72531e-10	3.90063e-08
P04040	CAT	847	systems-biology.org	Macrophage_Map_Update_ver2_re	60	53	680	11	P00441,O95467,Q06124,P04179,Q5JWF2,P32119,P13929,Q06830,P06733,P62993,P19838	Known; Pred	7.2391e-05	0.00106841
P04040	CAT	847	systems-biology.org	Skeletal_muscle_v2.9	60	53	433	14	P00441,P00338,O95467,Q06124,P04179,Q5JWF2,Q15067,Q00796,P13929,P07195,P06733,P99999,P62993,P19838	Pred	1.16491e-09	7.4302e-08
P04040	CAT	847	SMPDB	Degradation of Superoxides	60	53	5	2	P00441,P04179	Known; Pred	0.000160434	0.00203278
P04040	CAT	847	SMPDB	SMPDB	60	53	38	3	P06733,P35573,P36871	Pred	0.000481973	0.00487152
P04040	CAT	847	UniProt_Pathways	Fermentation; pyruvate fermentation to lactate	60	53	5	2	P00338,P07195	Pred	0.000160434	0.00203278
P04040	CAT	847	UniProt_Pathways	Lipid metabolism; fatty acid beta-oxidation	60	53	12	2	Q08426,P51659	Pred	0.00103974	0.0088316
P04040	CAT	847	WikiPathways	Amino Acid metabolism	60	53	89	4	P00338,Q08426,P09110,P49419	Pred	0.000457851	0.00467792
P04040	CAT	847	WikiPathways	Brain-Derived Neurotrophic Factor (BDNF) signaling	60	53	144	5	P04629,Q06124,P62993,P23528,P19838	Pred	0.000285415	0.00322478
P04040	CAT	847	WikiPathways	DNA Damage Response (only ATM dependent)	60	53	107	4	P00519,P04179,P62993,P19838	Known; Pred	0.000917024	0.00802761
P04040	CAT	847	WikiPathways	Estrogen Receptor	60	53	13	2	P03372,Q15067	Pred	0.00122559	0.00998298
P04040	CAT	847	WikiPathways	Folate Metabolism	60	53	65	3	P00441,P04179,P19838	Known; Pred	0.00231021	0.0160249
P04040	CAT	847	WikiPathways	Glycolysis and Gluconeogenesis	60	53	45	4	P00338,P13929,P07195,P06733	Pred	3.18757e-05	0.000545072
P04040	CAT	847	WikiPathways	Hepatitis C and Hepatocellular Carcinoma	60	53	49	3	Q06124,P62993,P19838	Pred	0.00102	0.00870571
P04040	CAT	847	WikiPathways	Leptin signaling	60	53	76	5	P03372,Q06124,Q9Y281,P62993,P19838	Pred	1.34992e-05	0.000266755
P04040	CAT	847	WikiPathways	One carbon metabolism and related	60	53	50	3	P00441,O15382,P04179	Pred	0.00108201	0.00909645
P04040	CAT	847	WikiPathways	Oxidative Stress	60	53	32	3	P00441,P04179,P19838	Known; Pred	0.000288292	0.00325116
P04040	CAT	847	WikiPathways	Pathways in clear cell renal cell carcinoma	60	53	84	5	P00338,P13929,P07195,P06733,P36871	Pred	2.20113e-05	0.000401194
P04040	CAT	847	WikiPathways	PDGF	60	53	40	3	Q06124,P62993,P19838	Pred	0.000561249	0.00548171
P04040	CAT	847	WikiPathways	Peroxisomal beta-oxidation of tetracosanoyl-CoA	60	53	4	3	Q15067,P09110,P51659	Pred	2.51959e-07	8.85715e-06
P04040	CAT	847	WikiPathways	Ras Signaling	60	53	178	6	P00519,P04629,Q06124,P42684,P62993,P19838	Pred	7.96449e-05	0.00115339
P04040	CAT	847	WikiPathways	Selenium Micronutrient Network	60	53	82	6	P00441,P04179,P32119,Q06830,P30044,P19838	Known; Pred	9.24932e-07	2.73017e-05
P04040	CAT	847	WikiPathways	Vitamin B12 Metabolism	60	53	50	3	P00441,P04179,P19838	Pred	0.00108201	0.00909645
P47710	CSN1S1	1446	ACSN2	NER	27	24	56	3	P67870,P68400,Q13619	Pred	0.000141922	0.00184292
P47710	CSN1S1	1446	ACSN2	PI3K_AKT_MTOR	27	24	295	6	Q6W2J9,P53350,P67870,P68400,Q13616,Q13619	Pred	1.20784e-05	0.000242729
P47710	CSN1S1	1446	ACSN2	WNT_CANONICAL	27	24	402	6	P67870,Q96M94,P68400,Q13616,Q9UBW8,Q92905	Pred	6.89646e-05	0.00102812
P47710	CSN1S1	1446	IPAVS	beta3_integrin_mediated_Ub_for_NFkB_activation_Proteins	27	24	16	2	P67870,P68400	Pred	0.000382562	0.0040628
P47710	CSN1S1	1446	Panther_Pathway	Parkinson_disease	27	24	87	3	P11021,P67870,Q13616	Pred	0.000522768	0.00518623
P47710	CSN1S1	1446	PID	Alpha-synuclein signaling	27	24	32	3	Q92876,P68400,Q99497	Pred	2.61403e-05	0.000462689
P47710	CSN1S1	1446	REACTOME	Condensation of Prometaphase Chromosomes	27	24	8	2	P67870,P68400	Pred	9.00703e-05	0.00127431
P47710	CSN1S1	1446	REACTOME	DNA Damage Recognition in GG-NER	27	24	38	3	Q9UBW8,Q92905,Q13619	Pred	4.41389e-05	0.000712669
P47710	CSN1S1	1446	REACTOME	Formation of TC-NER Pre-Incision Complex	27	24	53	3	Q9UBW8,Q92905,Q13619	Pred	0.000120372	0.00161539
P47710	CSN1S1	1446	REACTOME	Global Genome Nucleotide Excision Repair (GG-NER)	27	24	84	3	Q9UBW8,Q92905,Q13619	Pred	0.000471643	0.00478831
P47710	CSN1S1	1446	REACTOME	Mitophagy	27	24	27	2	P67870,P68400	Pred	0.00110526	0.00924182
P47710	CSN1S1	1446	REACTOME	Neddylation	27	24	232	4	Q13616,Q9UBW8,Q92905,Q13619	Pred	0.000780516	0.0070765
P47710	CSN1S1	1446	REACTOME	Nucleotide Excision Repair	27	24	110	3	Q9UBW8,Q92905,Q13619	Pred	0.00103533	0.00880536
P47710	CSN1S1	1446	REACTOME	Receptor Mediated Mitophagy	27	24	9	2	P67870,P68400	Pred	0.000115675	0.00156207
P47710	CSN1S1	1446	REACTOME	Signal transduction by L1	27	24	20	2	P67870,P68400	Pred	0.000603009	0.00580161
P47710	CSN1S1	1446	REACTOME	Transcription-Coupled Nucleotide Excision Repair (TC-NER)	27	24	78	3	Q9UBW8,Q92905,Q13619	Pred	0.0003793	0.00403498
P47710	CSN1S1	1446	REACTOME	WNT mediated activation of DVL	27	24	8	2	P67870,P68400	Pred	9.00703e-05	0.00127431
P47710	CSN1S1	1446	WikiPathways	Ciliary landscape	27	24	215	4	O43464,Q9UBW8,Q92905,P50548	Pred	0.000586628	0.0056811
P47710	CSN1S1	1446	WikiPathways	TNF alpha Signaling	27	24	92	3	P53350,P68400,Q13616	Pred	0.00061564	0.00588891
P51397	DAP	1611	ACSN2	DEATH_RECEPTOR	3	3	248	2	P19438,P42345	Pred	0.00106461	0.00899953
P51397	DAP	1611	KEGG	Adipocytokine signaling	3	3	67	2	P19438,P42345	Pred	7.75727e-05	0.0011293
P51397	DAP	1611	KEGG	Human cytomegalovirus infection	3	3	219	2	P19438,P42345	Pred	0.000830989	0.00743102
P51397	DAP	1611	KEGG	Human immunodeficiency virus 1 infection	3	3	205	2	P19438,P42345	Pred	0.000728438	0.00670908
P51397	DAP	1611	KEGG	Insulin resistance	3	3	106	2	P19438,P42345	Pred	0.000194857	0.00237752
P51397	DAP	1611	KEGG	Kaposi sarcoma-associated herpesvirus infection	3	3	181	2	P19438,P42345	Pred	0.000568194	0.00553641
P51397	DAP	1611	KEGG	mTOR signaling	3	3	147	2	P19438,P42345	Pred	0.000374953	0.00399926
P51397	DAP	1611	Spike	MAPK signaling	3	3	61	2	P19438,P42345	Pred	6.42251e-05	0.000969475
P51397	DAP	1611	WikiPathways	Cardiac Hypertrophic Response	3	3	55	2	P19438,P42345	Pred	5.21331e-05	0.00081603
P51397	DAP	1611	WikiPathways	Factors and pathways affecting insulin-like growth factor (IGF1)-Akt signaling	3	3	31	2	P19438,P42345	Pred	1.63446e-05	0.000312824
P14868	DARS	1615	ACSN2	APOPTOSIS	100	92	221	7	P07900,Q92597,Q13153,P62136,Q13616,P21796,P55060	Pred	0.000937954	0.00815944
P14868	DARS	1615	ACSN2	DEATH_RECEPTOR	100	92	248	8	O43318,P38398,Q13618,Q9UBN6,Q9NQC7,Q13616,P21796,Q6FI81	Pred	0.000356413	0.00384374
P14868	DARS	1615	ACSN2	HEDGEHOG	100	92	268	8	P05412,P03372,Q13618,P27986,Q13009,Q13616,Q92569,Q08050	Pred	0.00059633	0.00575407
P14868	DARS	1615	ACSN2	INTEGRINS	100	92	22	3	P02751,P13612,P19320	Pred	0.000473222	0.00480231
P14868	DARS	1615	BioCarta	angiotensin ii mediated activation of jnk pathway via pyk2 dependent signaling	100	92	34	4	P05412,P00533,P62993,Q13153	Pred	9.1079e-05	0.00128645
P14868	DARS	1615	BioCarta	egf signaling	100	92	20	3	P00533,P27986,P62993	Pred	0.0003539	0.00382097
P14868	DARS	1615	BioCarta	fc epsilon receptor i signaling in mast cells	100	92	29	3	P05412,P27986,P62993	Pred	0.00108349	0.00910402
P14868	DARS	1615	BioCarta	growth hormone signaling	100	92	23	3	P27986,P62993,P29350	Pred	0.000541438	0.00533322
P14868	DARS	1615	BioCarta	igf-1 signaling	100	92	21	3	P05412,P27986,P62993	Pred	0.000410782	0.00429239
P14868	DARS	1615	BioCarta	inhibition of cellular proliferation by gleevec	100	92	22	3	P05412,P27986,P62993	Pred	0.000473222	0.00480231
P14868	DARS	1615	BioCarta	links between pyk2 and map kinases	100	92	26	3	P05412,P62993,Q13153	Pred	0.000782824	0.00709126
P14868	DARS	1615	BioCarta	mcalpain and friends in cell motility	100	92	30	3	P00533,Q9Y490,P62993	Pred	0.00119777	0.00983091
P14868	DARS	1615	BioCarta	nerve growth factor pathway (ngf)	100	92	18	3	P05412,P27986,P62993	Pred	0.000255917	0.00295577
P14868	DARS	1615	BioCarta	pdgf signaling	100	92	27	3	P05412,P27986,P62993	Pred	0.000876203	0.00774156
P14868	DARS	1615	BioCarta	ras-independent pathway in nk cell-mediated cytotoxicity	100	92	21	3	P27986,Q13153,P29350	Pred	0.000410782	0.00429239
P14868	DARS	1615	BioCarta	role of erbb2 in signal transduction and oncology	100	92	28	4	P00533,P03372,P27986,P62993	Pred	4.15317e-05	0.000677838
P14868	DARS	1615	BioCarta	role of erk5 in neuronal survival	100	92	26	3	P04629,P27986,P62993	Pred	0.000782824	0.00709126
P14868	DARS	1615	BioCarta	the igf-1 receptor and longevity	100	92	16	3	P00441,P27986,P62993	Pred	0.000177432	0.00220392
P14868	DARS	1615	BioCarta	tpo signaling	100	92	25	3	P05412,P27986,P62993	Pred	0.000696035	0.00647117
P14868	DARS	1615	BioCarta	trka receptor signaling	100	92	13	3	P04629,P27986,P62993	Pred	9.20174e-05	0.00129758
P14868	DARS	1615	BioCarta	vegf hypoxia and angiogenesis	100	92	30	3	P07900,P27986,P62993	Pred	0.00119777	0.00983091
P14868	DARS	1615	EHMN	TCA cycle	100	92	30	3	P09622,P31040,P36957	Pred	0.00119777	0.00983091
P14868	DARS	1615	HumanCyc	2-oxoglutarate decarboxylation to succinyl-CoA	100	92	3	2	P09622,P36957	Pred	0.000146677	0.00189099
P14868	DARS	1615	HumanCyc	tRNA charging	100	92	38	9	P07814,P49588,P56192,P41252,P47897,P54136,P41250,Q9P2J5,Q15046	Known; Pred	3.95783e-12	4.11536e-10
P14868	DARS	1615	HumanCyc	TCA cycle	100	92	19	3	P09622,P31040,P36957	Pred	0.000302354	0.00337471
P14868	DARS	1615	INOH	EGF	100	92	28	3	P05412,P00533,P62993	Pred	0.000976364	0.00842082
P14868	DARS	1615	INOH	Glutamate Glutamine metabolism	100	92	26	3	P07814,P47897,P27708	Pred	0.000782824	0.00709126
P14868	DARS	1615	INOH	IL-1 NFkB	100	92	63	4	P05412,O43318,P28066,Q13616	Pred	0.0010012	0.00858018
P14868	DARS	1615	INOH	PDGF	100	92	45	4	P05412,P27986,P62993,Q13153	Pred	0.000275811	0.00313644
P14868	DARS	1615	KEGG	AGE-RAGE signaling pathway in diabetic complications	100	92	99	5	P05412,P02751,P27986,P19320,Q92569	Pred	0.000661198	0.00622201
P14868	DARS	1615	KEGG	Aminoacyl-tRNA biosynthesis	100	92	43	9	P07814,P49588,P56192,P41252,P47897,P54136,P41250,Q9P2J5,Q15046	Known; Pred	1.33041e-11	1.25772e-09
P14868	DARS	1615	KEGG	B cell receptor signaling	100	92	70	5	P05412,P27986,P62993,P29350,Q92569	Pred	0.00013133	0.0017309
P14868	DARS	1615	KEGG	Breast cancer	100	92	144	7	P05412,P00533,P03372,P38398,P27986,P62993,Q92569	Pred	6.87626e-05	0.00102572
P14868	DARS	1615	KEGG	C-type lectin receptor signaling	100	92	101	5	P05412,P27986,Q9NQC7,Q13153,Q92569	Pred	0.000724216	0.00667688
P14868	DARS	1615	KEGG	Central carbon metabolism in cancer	100	92	65	4	P04629,P00533,P27986,Q92569	Pred	0.00112586	0.00937486
P14868	DARS	1615	KEGG	Choline metabolism in cancer	100	92	96	5	P05412,P00533,P27986,P62993,Q92569	Pred	0.000574494	0.00558224
P14868	DARS	1615	KEGG	Circadian rhythm	100	92	30	3	Q16526,Q49AN0,Q13616	Pred	0.00119777	0.00983091
P14868	DARS	1615	KEGG	Citrate cycle (TCA cycle)	100	92	30	3	P09622,P31040,P36957	Pred	0.00119777	0.00983091
P14868	DARS	1615	KEGG	Colorectal cancer	100	92	85	5	P05412,P00533,P27986,P62993,Q92569	Pred	0.0003276	0.00359313
P14868	DARS	1615	KEGG	Endometrial cancer	100	92	58	4	P00533,P27986,P62993,Q92569	Pred	0.000732473	0.0067383
P14868	DARS	1615	KEGG	Epithelial cell signaling in Helicobacter pylori infection	100	92	68	5	P05412,P00533,Q13153,P38606,P21281	Pred	0.000114372	0.00154836
P14868	DARS	1615	KEGG	ErbB signaling	100	92	84	6	P05412,P00533,P27986,P62993,Q13153,Q92569	Pred	2.71434e-05	0.000477308
P14868	DARS	1615	KEGG	Estrogen signaling	100	92	132	7	P05412,P00533,P07900,P03372,P27986,P62993,Q92569	Pred	3.94962e-05	0.000649797
P14868	DARS	1615	KEGG	Fluid shear stress and atherosclerosis	100	92	137	6	P05412,P07900,O43318,P27986,P19320,Q92569	Pred	0.000407236	0.00426493
P14868	DARS	1615	KEGG	Focal adhesion	100	92	196	10	P05412,P00533,P02751,P13612,Q9Y490,P27986,P62993,Q13153,P62136,Q92569	Pred	1.14511e-06	3.27962e-05
P14868	DARS	1615	KEGG	FoxO signaling	100	92	129	6	P00533,P27986,P62993,Q8TCJ0,Q93009,Q92569	Pred	0.000294818	0.00330645
P14868	DARS	1615	KEGG	Herpes simplex infection	100	92	181	7	P05412,O43318,P05198,P29692,P62136,Q13616,Q93009	Pred	0.000284764	0.00321867
P14868	DARS	1615	KEGG	Human immunodeficiency virus 1 infection	100	92	205	7	P05412,O43318,P27986,Q13153,Q13616,Q93034,Q92569	Pred	0.000602352	0.00579738
P14868	DARS	1615	KEGG	Human papillomavirus infection	100	92	328	9	P00533,P02751,P13612,P27986,P62993,Q9UQL6,P38606,P21281,Q92569	Pred	0.00049726	0.00499059
P14868	DARS	1615	KEGG	Non-small cell lung cancer	100	92	65	4	P00533,P27986,P62993,Q92569	Pred	0.00112586	0.00937486
P14868	DARS	1615	KEGG	Osteoclast differentiation	100	92	123	6	P05412,O43318,P27986,Q9NQC7,P62993,Q92569	Pred	0.000227804	0.00269396
P14868	DARS	1615	KEGG	PI3K-Akt signaling	100	92	347	10	P04629,P00533,P02751,P13612,P07900,P38398,P27986,Q16513,P62993,Q92569	Pred	0.000160996	0.00203769
P14868	DARS	1615	KEGG	Prostate cancer	100	92	96	5	P00533,P07900,P27986,P62993,Q92569	Pred	0.000574494	0.00558224
P14868	DARS	1615	KEGG	Protein processing in endoplasmic reticulum	100	92	160	6	P07900,P05198,O95816,Q9NRD1,Q13616,P27824	Pred	0.000922953	0.00805836
P14868	DARS	1615	KEGG	Proteoglycans in cancer	100	92	194	10	P00533,P02751,P03372,P27986,Q13009,P62993,Q13153,P62136,P29350,Q92569	Pred	1.04288e-06	3.02863e-05
P14868	DARS	1615	KEGG	Ras signaling	100	92	226	7	P04629,P00533,P27986,Q13009,P62993,Q13153,Q92569	Pred	0.00106859	0.00902938
P14868	DARS	1615	KEGG	Regulation of actin cytoskeleton	100	92	209	8	P00533,P02751,P13612,P27986,Q13009,Q13153,P62136,Q92569	Pred	0.000110936	0.00150968
P14868	DARS	1615	KEGG	Renal cell carcinoma	100	92	68	5	P05412,P27986,P62993,Q13153,Q92569	Pred	0.000114372	0.00154836
P14868	DARS	1615	KEGG	Ribosome	100	92	131	10	P05388,Q9Y3U8,P61254,P26373,P39023,P46778,P46776,P62424,P62750,P61313	Pred	2.62818e-08	1.21078e-06
P14868	DARS	1615	KEGG	T cell receptor signaling	100	92	100	7	P05412,O43318,P27986,P62993,Q13153,P29350,Q92569	Pred	6.43772e-06	0.000142773
P14868	DARS	1615	KEGG	TNF signaling	100	92	110	6	P05412,O00429,O43318,P27986,P19320,Q92569	Pred	0.000123535	0.00164636
P14868	DARS	1615	NetPath	Alpha6Beta4Integrin	100	92	70	7	P07947,P05412,P00533,P27986,P62993,Q13153,Q92569	Pred	5.72082e-07	1.80463e-05
P14868	DARS	1615	NetPath	AndrogenReceptor	100	92	142	7	P05412,P00533,P07900,P03372,P38398,P27986,P62136	Pred	6.29299e-05	0.000953854
P14868	DARS	1615	NetPath	EGFR1	100	92	455	14	P05412,P00533,O00560,P05388,Q9Y490,P27986,Q9NQC7,P68104,Q16513,P62993,Q13153,P29350,Q92569,Q14451	Pred	3.34159e-06	8.19031e-05
P14868	DARS	1615	NetPath	Gastrin	100	92	41	5	P05412,P00533,P27986,P62993,Q92569	Pred	9.54975e-06	0.000199101
P14868	DARS	1615	NetPath	IL1	100	92	53	4	P05412,P00441,O43318,P27986	Pred	0.000519277	0.00516213
P14868	DARS	1615	NetPath	IL2	100	92	76	6	P05412,P07900,P27986,P62993,P29350,Q92569	Pred	1.52725e-05	0.000295762
P14868	DARS	1615	NetPath	IL6	100	92	74	5	P05412,P07900,O43318,P27986,P62993	Pred	0.000170971	0.00213869
P14868	DARS	1615	NetPath	KitReceptor	100	92	70	5	P07947,P05412,P27986,P62993,Q14451	Pred	0.00013133	0.0017309
P14868	DARS	1615	NetPath	Leptin	100	92	62	4	P00533,P03372,P27986,P62993	Pred	0.000942664	0.00818861
P14868	DARS	1615	NetPath	Prolactin	100	92	68	6	P05412,P00533,P03372,P62993,Q13153,P29350	Pred	7.99942e-06	0.000171614
P14868	DARS	1615	NetPath	TNFalpha	100	92	233	8	P05412,P00533,P07900,O43318,P27986,P62993,Q13153,Q13616	Pred	0.000234007	0.00275189
P14868	DARS	1615	OntoCancro	Apoptosis	100	92	1961	27	P0CG48,P05412,P04629,P00533,P00441,O00429,P07900,O43318,P05198,O95816,P03372,Q99714,P29692,P38398,P15927,Q9UBN6,P27986,P49736,P62993,P28066,Q13153,Q13616,Q93009,P21796,P29350,Q92569,Q14451	Pred	0.000327409	0.00359225
P14868	DARS	1615	OntoCancro	Base.excision.repair..BER.	100	92	1961	27	P0CG48,P05412,P04629,P00533,P00441,O00429,P07900,O43318,P05198,O95816,P03372,Q99714,P29692,P38398,P15927,Q9UBN6,P27986,P49736,P62993,P28066,Q13153,Q13616,Q93009,P21796,P29350,Q92569,Q14451	Pred	0.000327409	0.00359225
P14868	DARS	1615	OntoCancro	Cell.Cycle	100	92	1961	27	P0CG48,P05412,P04629,P00533,P00441,O00429,P07900,O43318,P05198,O95816,P03372,Q99714,P29692,P38398,P15927,Q9UBN6,P27986,P49736,P62993,P28066,Q13153,Q13616,Q93009,P21796,P29350,Q92569,Q14451	Pred	0.000327409	0.00359225
P14868	DARS	1615	OntoCancro	Chromosome.Stability	100	92	1961	27	P0CG48,P05412,P04629,P00533,P00441,O00429,P07900,O43318,P05198,O95816,P03372,Q99714,P29692,P38398,P15927,Q9UBN6,P27986,P49736,P62993,P28066,Q13153,Q13616,Q93009,P21796,P29350,Q92569,Q14451	Pred	0.000327409	0.00359225
P14868	DARS	1615	OntoCancro	Expanded.Apoptosis	100	92	1961	27	P0CG48,P05412,P04629,P00533,P00441,O00429,P07900,O43318,P05198,O95816,P03372,Q99714,P29692,P38398,P15927,Q9UBN6,P27986,P49736,P62993,P28066,Q13153,Q13616,Q93009,P21796,P29350,Q92569,Q14451	Pred	0.000327409	0.00359225
P14868	DARS	1615	OntoCancro	Homologous.recombination..HR.	100	92	1961	27	P0CG48,P05412,P04629,P00533,P00441,O00429,P07900,O43318,P05198,O95816,P03372,Q99714,P29692,P38398,P15927,Q9UBN6,P27986,P49736,P62993,P28066,Q13153,Q13616,Q93009,P21796,P29350,Q92569,Q14451	Pred	0.000327409	0.00359225
P14868	DARS	1615	OntoCancro	Mismatch.repair..MMR.	100	92	1961	27	P0CG48,P05412,P04629,P00533,P00441,O00429,P07900,O43318,P05198,O95816,P03372,Q99714,P29692,P38398,P15927,Q9UBN6,P27986,P49736,P62993,P28066,Q13153,Q13616,Q93009,P21796,P29350,Q92569,Q14451	Pred	0.000327409	0.00359225
P14868	DARS	1615	OntoCancro	Non.homologous.end.joining	100	92	1961	27	P0CG48,P05412,P04629,P00533,P00441,O00429,P07900,O43318,P05198,O95816,P03372,Q99714,P29692,P38398,P15927,Q9UBN6,P27986,P49736,P62993,P28066,Q13153,Q13616,Q93009,P21796,P29350,Q92569,Q14451	Pred	0.000327409	0.00359225
P14868	DARS	1615	OntoCancro	Nucleotide.excision.repair..NER.	100	92	1961	27	P0CG48,P05412,P04629,P00533,P00441,O00429,P07900,O43318,P05198,O95816,P03372,Q99714,P29692,P38398,P15927,Q9UBN6,P27986,P49736,P62993,P28066,Q13153,Q13616,Q93009,P21796,P29350,Q92569,Q14451	Pred	0.000327409	0.00359225
P14868	DARS	1615	Panther_Pathway	T_cell_activation	100	92	62	4	P05412,P27986,Q13153,Q92569	Pred	0.000942664	0.00818861
P14868	DARS	1615	PharmGKB	EGFR_Inhibitor_Pathway_Pharmacodynamics	100	92	67	5	P05412,P00533,P27986,P62993,Q92569	Pred	0.00010655	0.00146128
P14868	DARS	1615	PID	Alpha4 beta1 integrin signaling events	100	92	34	4	P02751,P13612,Q9Y490,P19320	Pred	9.1079e-05	0.00128645
P14868	DARS	1615	PID	Angiopoietin receptor Tie2-mediated signaling	100	92	50	5	P02751,P27986,P62993,Q13153,Q14451	Pred	2.56847e-05	0.000456217
P14868	DARS	1615	PID	ATF-2 transcription factor network	100	92	59	4	P05412,P03372,P38398,Q13618	Pred	0.000781545	0.00708474
P14868	DARS	1615	PID	BCR signaling	100	92	68	5	P05412,O43318,P27986,P62993,P29350	Pred	0.000114372	0.00154836
P14868	DARS	1615	PID	Beta5 beta6 beta7 and beta8 integrin cell surface interactions	100	92	17	3	P02751,P13612,P19320	Pred	0.000214356	0.00256394
P14868	DARS	1615	PID	CDC42 signaling events	100	92	71	5	P07947,P05412,P27986,Q13009,Q13153	Pred	0.0001405	0.00182752
P14868	DARS	1615	PID	Ephrin B reverse signaling	100	92	24	4	P07947,O43318,P27986,Q13009	Pred	2.20235e-05	0.000401394
P14868	DARS	1615	PID	EPHA2 forward signaling	100	92	18	4	P27986,Q13009,P62993,Q13153	Pred	6.55079e-06	0.000144905
P14868	DARS	1615	PID	EPHB forward signaling	100	92	39	4	P27986,P62993,Q13153,Q14451	Pred	0.000157248	0.00200008
P14868	DARS	1615	PID	ErbB2/ErbB3 signaling events	100	92	40	4	P05412,P35240,P27986,P62993	Pred	0.000173783	0.00216692
P14868	DARS	1615	PID	FOXA1 transcription factor network	100	92	44	4	P05412,P00441,P03372,P38398	Pred	0.000252648	0.00292416
P14868	DARS	1615	PID	IL5-mediated signaling events	100	92	14	3	O00560,P27986,P62993	Pred	0.000116516	0.00157171
P14868	DARS	1615	PID	Integrins in angiogenesis	100	92	63	4	P02751,P07900,Q9Y490,P27986	Pred	0.0010012	0.00858018
P14868	DARS	1615	PID	LPA receptor mediated events	100	92	63	4	P05412,P00533,P27986,Q13009	Pred	0.0010012	0.00858018
P14868	DARS	1615	PID	Nephrin/Neph1 signaling in the kidney podocyte	100	92	29	3	P05412,P27986,P62993	Pred	0.00108349	0.00910402
P14868	DARS	1615	PID	Neurotrophic factor-mediated Trk receptor signaling	100	92	63	4	P04629,P27986,Q13009,P62993	Pred	0.0010012	0.00858018
P14868	DARS	1615	PID	PDGFR-alpha signaling	100	92	22	3	P05412,P27986,P62993	Pred	0.000473222	0.00480231
P14868	DARS	1615	PID	S1P2	100	92	26	3	P05412,P27986,Q13153	Pred	0.000782824	0.00709126
P14868	DARS	1615	PID	SHP2 signaling	100	92	59	4	P04629,P00533,P27986,P62993	Pred	0.000781545	0.00708474
P14868	DARS	1615	PID	Signaling events mediated by focal adhesion kinase	100	92	62	7	P07947,P05412,Q9Y490,P27986,P62993,Q13153,Q14451	Pred	2.4566e-07	8.66616e-06
P14868	DARS	1615	PID	Signaling events mediated by PTP1B	100	92	53	4	P07947,P00533,P27986,P62993	Pred	0.000519277	0.00516213
P14868	DARS	1615	PID	Signaling events regulated by Ret tyrosine kinase	100	92	39	4	P05412,P27986,P62993,Q14451	Pred	0.000157248	0.00200008
P14868	DARS	1615	PID	Validated nuclear estrogen receptor alpha network	100	92	64	4	P05412,P00441,P03372,P38398	Pred	0.00106224	0.00898205
P14868	DARS	1615	PID	VEGFR3 signaling in lymphatic endothelium	100	92	25	4	P02751,P13612,P27986,P62993	Pred	2.60776e-05	0.000461764
P14868	DARS	1615	REACTOME	Adaptive Immune System	100	92	753	16	P07947,P0CG48,P13612,O43318,Q13618,P27986,Q9NRD1,P28066,Q14999,Q13153,Q13616,P27824,P29350,P19320,Q93034,Q92569	Pred	6.53807e-05	0.000984078
P14868	DARS	1615	REACTOME	Axon guidance	100	92	286	11	P07947,P0CG48,P00533,P07900,O00560,Q9Y490,P27986,Q13009,Q13153,Q92569,Q14451	Pred	5.12294e-06	0.000117585
P14868	DARS	1615	REACTOME	Cap-dependent Translation Initiation	100	92	119	11	P05198,P05388,Q9Y3U8,P61254,P26373,P39023,P46778,P46776,P62424,P62750,P61313	Pred	6.52042e-10	4.38589e-08
P14868	DARS	1615	REACTOME	CD28 co-stimulation	100	92	31	4	P07947,P27986,Q13153,Q92569	Pred	6.28009e-05	0.000952157
P14868	DARS	1615	REACTOME	Cell surface interactions at the vascular wall	100	92	158	7	P07947,P02751,P13612,Q9UBN6,P27986,P29350,Q14451	Pred	0.000123196	0.00164287
P14868	DARS	1615	REACTOME	Citric acid cycle (TCA cycle)	100	92	22	3	P09622,P31040,P36957	Pred	0.000473222	0.00480231
P14868	DARS	1615	REACTOME	Constitutive Signaling by Aberrant PI3K in Cancer	100	92	62	4	P00533,P03372,P27986,Q92569	Pred	0.000942664	0.00818861
P14868	DARS	1615	REACTOME	Constitutive Signaling by EGFRvIII	100	92	14	3	P00533,P07900,P27986	Pred	0.000116516	0.00157171
P14868	DARS	1615	REACTOME	Constitutive Signaling by Ligand-Responsive EGFR Cancer Variants	100	92	18	4	P0CG48,P00533,P07900,P27986	Pred	6.55079e-06	0.000144905
P14868	DARS	1615	REACTOME	Costimulation by the CD28 family	100	92	70	5	P07947,P27986,Q13153,P29350,Q92569	Pred	0.00013133	0.0017309
P14868	DARS	1615	REACTOME	Cytokine Signaling in Immune system	100	92	666	16	P07947,P0CG48,P05412,P00441,P02751,P07900,O43318,P05388,P27986,P62993,P28066,Q13616,P27824,P29350,P19320,Q92569	Pred	1.47241e-05	0.00028698
P14868	DARS	1615	REACTOME	Cytosolic tRNA aminoacylation	100	92	24	12	O43324,P07814,Q12904,P49588,P56192,Q13155,P41252,P47897,P54136,P41250,Q9P2J5,Q15046	Known; Pred	1.79866e-20	5.71872e-18
P14868	DARS	1615	REACTOME	Deubiquitination	100	92	280	8	P0CG48,O43318,P03372,P38398,Q9NQC7,P28066,Q93009,P21796	Pred	0.000794088	0.00717519
P14868	DARS	1615	REACTOME	Disease	100	92	949	25	P0CG48,P00533,P02751,P07900,P03372,P05388,Q9Y3U8,P61254,Q9Y490,P26373,P27986,P39023,P46778,Q9NP79,P46776,Q06210,P62424,P62750,P28066,Q9UQL6,Q13616,P27824,P61313,Q93034,Q92569	Pred	4.99728e-09	2.75324e-07
P14868	DARS	1615	REACTOME	Diseases of signal transduction	100	92	351	11	P0CG48,P00533,P02751,P07900,P03372,Q9Y490,P27986,P28066,Q9UQL6,Q13616,Q92569	Pred	3.47815e-05	0.000585575
P14868	DARS	1615	REACTOME	Downregulation of ERBB2 signaling	100	92	27	4	P0CG48,P00533,P07900,Q93034	Pred	3.57909e-05	0.000599558
P14868	DARS	1615	REACTOME	Downstream TCR signaling	100	92	99	5	P0CG48,O43318,P27986,P28066,Q13616	Pred	0.000661198	0.00622201
P14868	DARS	1615	REACTOME	Eukaryotic Translation Initiation	100	92	119	11	P05198,P05388,Q9Y3U8,P61254,P26373,P39023,P46778,P46776,P62424,P62750,P61313	Pred	6.52042e-10	4.38589e-08
P14868	DARS	1615	REACTOME	Fc epsilon receptor (FCERI) signaling	100	92	145	7	P0CG48,P05412,O43318,P27986,P28066,Q13153,Q13616	Pred	7.18405e-05	0.00106119
P14868	DARS	1615	REACTOME	Fcgamma receptor (FCGR) dependent phagocytosis	100	92	106	5	P07947,P07900,P35240,P27986,Q13153	Pred	0.000901381	0.00792039
P14868	DARS	1615	REACTOME	Formation of a pool of free 40S subunits	100	92	101	10	P05388,Q9Y3U8,P61254,P26373,P39023,P46778,P46776,P62424,P62750,P61313	Pred	2.07986e-09	1.25393e-07
P14868	DARS	1615	REACTOME	GTP hydrolysis and joining of the 60S ribosomal subunit	100	92	112	11	P05198,P05388,Q9Y3U8,P61254,P26373,P39023,P46778,P46776,P62424,P62750,P61313	Pred	3.37831e-10	2.41979e-08
P14868	DARS	1615	REACTOME	HSF1 activation	100	92	12	3	P07900,P15927,P68104	Pred	7.11455e-05	0.00105328
P14868	DARS	1615	REACTOME	Immune System	100	92	1929	28	P07947,P0CG48,P05412,P00441,P02751,P13612,P07900,O43318,O00560,P05388,P35240,Q13618,P27986,Q9NQC7,P68104,Q9NRD1,P62993,P28066,Q14999,Q13153,Q13616,P27824,P38606,P29350,P19320,P21281,Q93034,Q92569	Pred	9.66965e-05	0.00135021
P14868	DARS	1615	REACTOME	Infectious disease	100	92	312	16	P0CG48,P07900,P05388,Q9Y3U8,P61254,P26373,P39023,P46778,Q9NP79,P46776,P62424,P62750,P28066,P27824,P61313,Q93034	Pred	4.71826e-10	3.27415e-08
P14868	DARS	1615	REACTOME	Influenza Infection	100	92	152	12	P07900,P05388,Q9Y3U8,P61254,P26373,P39023,P46778,P46776,P62424,P62750,P27824,P61313	Pred	6.52711e-10	4.38997e-08
P14868	DARS	1615	REACTOME	Influenza Life Cycle	100	92	141	12	P07900,P05388,Q9Y3U8,P61254,P26373,P39023,P46778,P46776,P62424,P62750,P27824,P61313	Pred	2.72237e-10	1.98986e-08
P14868	DARS	1615	REACTOME	Influenza Viral RNA Transcription and Replication	100	92	132	11	P07900,P05388,Q9Y3U8,P61254,P26373,P39023,P46778,P46776,P62424,P62750,P61313	Pred	1.98696e-09	1.20334e-07
P14868	DARS	1615	REACTOME	Interleukin receptor SHC signaling	100	92	26	3	P27986,P29350,Q92569	Pred	0.000782824	0.00709126
P14868	DARS	1615	REACTOME	Interleukin-17 signaling	100	92	66	4	P0CG48,P05412,O43318,Q13616	Pred	0.0011921	0.0097932
P14868	DARS	1615	REACTOME	Interleukin-2 family signaling	100	92	42	4	P27986,P62993,P29350,Q92569	Pred	0.000210565	0.00252992
P14868	DARS	1615	REACTOME	Interleukin-3, Interleukin-5 and GM-CSF signaling	100	92	46	5	P07947,P0CG48,P27986,P29350,Q92569	Pred	1.69898e-05	0.000323262
P14868	DARS	1615	REACTOME	Intracellular signaling by second messengers	100	92	264	8	P0CG48,P05412,P00533,P03372,P27986,P28066,Q93009,Q92569	Pred	0.000540094	0.0053232
P14868	DARS	1615	REACTOME	Iron uptake and transport	100	92	57	4	P0CG48,Q13616,P38606,P21281	Pred	0.000685622	0.00640135
P14868	DARS	1615	REACTOME	L13a-mediated translational silencing of Ceruloplasmin expression	100	92	111	11	P05198,P05388,Q9Y3U8,P61254,P26373,P39023,P46778,P46776,P62424,P62750,P61313	Pred	3.06401e-10	2.21524e-08
P14868	DARS	1615	REACTOME	Major pathway of rRNA processing in the nucleolus and cytosol	100	92	182	10	P05388,Q9Y3U8,P61254,P26373,P39023,P46778,P46776,P62424,P62750,P61313	Pred	5.80783e-07	1.82943e-05
P14868	DARS	1615	REACTOME	MAP kinase activation	100	92	59	4	P0CG48,P05412,O43318,Q13616	Pred	0.000781545	0.00708474
P14868	DARS	1615	REACTOME	MAPK family signaling cascades	100	92	276	8	P0CG48,P05412,P00533,P02751,Q13618,Q9Y490,P28066,Q13153	Pred	0.000723041	0.00666817
P14868	DARS	1615	REACTOME	Metabolism of proteins	100	92	1849	43	P0CG48,P02751,O43324,O43318,P05198,P03372,P07814,P05388,P29692,P38398,Q9Y3U8,P61254,Q13618,Q9Y490,Q12904,P26373,P49588,P56192,Q9NQC7,P68104,P39023,Q9NRD1,Q9H0W5,P46778,Q13155,P46776,Q06210,P62424,P41252,P47897,P62750,P28066,Q14999,Q13616,Q93009,P27824,P61313,P54136,P21796,P41250,Q9P2J5,Q93034,Q15046	Known; Pred	5.54468e-14	7.70622e-12
P14868	DARS	1615	REACTOME	Metabolism of RNA	100	92	634	15	P0CG48,P05388,Q99714,Q9Y3U8,P61254,P26373,P39023,P46778,P46776,P62424,Q9NXH9,P62750,P28066,P61313,P26368	Pred	3.36886e-05	0.000570957
P14868	DARS	1615	REACTOME	Mitochondrial tRNA aminoacylation	100	92	14	3	P47897,P41250,Q15046	Pred	0.000116516	0.00157171
P14868	DARS	1615	REACTOME	Mitophagy	100	92	27	3	P0CG48,Q9H492,P21796	Pred	0.000876203	0.00774156
P14868	DARS	1615	REACTOME	Neddylation	100	92	232	8	P0CG48,Q13618,Q9NRD1,Q9H0W5,P28066,Q14999,Q13616,Q93034	Pred	0.000227269	0.00268835
P14868	DARS	1615	REACTOME	Non-genomic estrogen signaling	100	92	73	5	P00533,P07900,P03372,P27986,Q92569	Pred	0.000160303	0.00203168
P14868	DARS	1615	REACTOME	Nonsense Mediated Decay (NMD) enhanced by the Exon Junction Complex (EJC)	100	92	115	10	P05388,Q9Y3U8,P61254,P26373,P39023,P46778,P46776,P62424,P62750,P61313	Pred	7.44614e-09	3.93106e-07
P14868	DARS	1615	REACTOME	Nonsense-Mediated Decay (NMD)	100	92	115	10	P05388,Q9Y3U8,P61254,P26373,P39023,P46778,P46776,P62424,P62750,P61313	Pred	7.44614e-09	3.93106e-07
P14868	DARS	1615	REACTOME	Pink/Parkin Mediated Mitophagy	100	92	22	3	P0CG48,Q9H492,P21796	Pred	0.000473222	0.00480231
P14868	DARS	1615	REACTOME	PIP3 activates AKT signaling	100	92	236	8	P0CG48,P05412,P00533,P03372,P27986,P28066,Q93009,Q92569	Pred	0.000255212	0.00294925
P14868	DARS	1615	REACTOME	Pyruvate metabolism and Citric Acid (TCA) cycle	100	92	52	4	P09622,P31040,P36957,P21796	Pred	0.000482669	0.00487714
P14868	DARS	1615	REACTOME	rRNA processing	100	92	201	11	P05388,Q99714,Q9Y3U8,P61254,P26373,P39023,P46778,P46776,P62424,P62750,P61313	Pred	1.58576e-07	5.90911e-06
P14868	DARS	1615	REACTOME	rRNA processing in the nucleus and cytosol	100	92	191	10	P05388,Q9Y3U8,P61254,P26373,P39023,P46778,P46776,P62424,P62750,P61313	Pred	9.0449e-07	2.6803e-05
P14868	DARS	1615	REACTOME	Regulation of RUNX2 expression and activity	100	92	57	4	P0CG48,P03372,P28066,Q13616	Pred	0.000685622	0.00640135
P14868	DARS	1615	REACTOME	Regulation of signaling by CBL	100	92	20	4	P07947,P0CG48,P27986,Q92569	Pred	1.02608e-05	0.000211657
P14868	DARS	1615	REACTOME	Signal Transduction	100	92	2161	29	P07947,P0CG48,P05412,P04629,P00533,P02751,P07900,P09622,O43318,P03372,P35240,Q13618,Q9Y490,Q9UBN6,P27986,Q9NQC7,Q16513,Q13009,P28066,Q13153,P62136,Q13616,Q93009,P38606,P29350,P21281,Q93034,Q92569,Q14451	Pred	0.000281158	0.00318541
P14868	DARS	1615	REACTOME	Signaling by EGFR in Cancer	100	92	24	4	P0CG48,P00533,P07900,P27986	Pred	2.20235e-05	0.000401394
P14868	DARS	1615	REACTOME	Signaling by EGFRvIII in Cancer	100	92	14	3	P00533,P07900,P27986	Pred	0.000116516	0.00157171
P14868	DARS	1615	REACTOME	Signaling by ERBB2	100	92	46	7	P07947,P0CG48,P00533,P07900,P27986,Q93034,Q14451	Pred	2.92937e-08	1.33401e-06
P14868	DARS	1615	REACTOME	Signaling by ERBB4	100	92	41	4	P0CG48,P00533,P03372,P27986	Pred	0.000191538	0.00234604
P14868	DARS	1615	REACTOME	Signaling by Interleukins	100	92	450	16	P07947,P0CG48,P05412,P00441,P02751,P07900,O43318,P05388,P27986,P62993,P28066,Q13616,P27824,P29350,P19320,Q92569	Pred	8.62116e-08	3.45104e-06
P14868	DARS	1615	REACTOME	Signaling by Ligand-Responsive EGFR Variants in Cancer	100	92	18	4	P0CG48,P00533,P07900,P27986	Pred	6.55079e-06	0.000144905
P14868	DARS	1615	REACTOME	Signaling by Receptor Tyrosine Kinases	100	92	409	15	P07947,P0CG48,P04629,P00533,P02751,P07900,P03372,P27986,Q13153,P38606,P29350,P21281,Q93034,Q92569,Q14451	Pred	1.53746e-07	5.74767e-06
P14868	DARS	1615	REACTOME	Signaling by SCF-KIT	100	92	38	5	P07947,P27986,P29350,Q92569,Q14451	Pred	6.50379e-06	0.000144033
P14868	DARS	1615	REACTOME	SRP-dependent cotranslational protein targeting to membrane	100	92	93	10	P05388,Q9Y3U8,P61254,P26373,P39023,P46778,P46776,P62424,P62750,P61313	Pred	9.15744e-10	5.97218e-08
P14868	DARS	1615	REACTOME	tRNA Aminoacylation	100	92	35	12	O43324,P07814,Q12904,P49588,P56192,Q13155,P41252,P47897,P54136,P41250,Q9P2J5,Q15046	Known; Pred	5.2141e-18	1.23375e-15
P14868	DARS	1615	REACTOME	TCR signaling	100	92	117	6	P0CG48,O43318,P27986,P28066,Q13153,Q13616	Pred	0.000173422	0.0021629
P14868	DARS	1615	REACTOME	TNFR1-induced NFkappaB signaling	100	92	30	3	P0CG48,O43318,Q9NQC7	Pred	0.00119777	0.00983091
P14868	DARS	1615	REACTOME	Translation	100	92	260	25	O43324,P05198,P07814,P05388,P29692,Q9Y3U8,P61254,Q12904,P26373,P49588,P56192,P68104,P39023,P46778,Q13155,P46776,P62424,P41252,P47897,P62750,P61313,P54136,P41250,Q9P2J5,Q15046	Known; Pred	6.36525e-22	2.34854e-19
P14868	DARS	1615	stke	Epidermal Growth Factor Receptor Pathway	100	92	51	5	P05412,P00533,P27986,P62993,Q14451	Pred	2.8319e-05	0.000494195
P14868	DARS	1615	stke	Integrin Signaling Pathway	100	92	92	6	P13612,Q9Y490,P62993,Q13153,P55060,Q14451	Pred	4.55163e-05	0.000731157
P14868	DARS	1615	stke	Interleukin 4 (IL-4) Pathway	100	92	24	3	P27986,P62993,P29350	Pred	0.00061564	0.00588891
P14868	DARS	1615	stke	Natural Killer Cell Receptor Signaling Pathway	100	92	24	3	P62993,Q13153,P29350	Pred	0.00061564	0.00588891
P14868	DARS	1615	systems-biology.org	EGFR_signaling_for_RTKC	100	92	315	10	P05412,P00533,P27986,Q16513,P62993,Q13153,P62136,P29350,Q92569,Q14451	Pred	7.25735e-05	0.00107078
P14868	DARS	1615	systems-biology.org	Toll-Like_receptor_signaling_network	100	92	608	14	P05412,P00533,P02751,P07900,O43318,P05198,P38398,Q9UBN6,P27986,Q9NQC7,P62993,Q13153,P62136,Q92569	Pred	8.48691e-05	0.00121346
P14868	DARS	1615	SIGNOR2.0	SIGNOR-EGF	100	92	35	4	P05412,P00533,P62993,Q13153	Pred	0.000102279	0.00141423
P14868	DARS	1615	SIGNOR2.0	SIGNOR-GBM	100	92	29	4	P05412,P00533,P27986,P62993	Pred	4.79179e-05	0.000762124
P14868	DARS	1615	SIGNOR2.0	SIGNOR-PI3K/AKT	100	92	39	4	P00533,P27986,P68104,P62993	Pred	0.000157248	0.00200008
P14868	DARS	1615	SIGNOR2.0	SIGNOR-TCA	100	92	41	4	P05412,P27986,P62993,Q13153	Pred	0.000191538	0.00234604
P14868	DARS	1615	SMPDB	2-Hydroxyglutric Aciduria (D And L Form)	100	92	23	3	Q06210,P47897,P27708	Pred	0.000541438	0.00533322
P14868	DARS	1615	SMPDB	2-ketoglutarate dehydrogenase complex deficiency	100	92	21	3	P09622,P31040,P36957	Pred	0.000410782	0.00429239
P14868	DARS	1615	SMPDB	4-Hydroxybutyric Aciduria/Succinic Semialdehyde Dehydrogenase Deficiency	100	92	23	3	Q06210,P47897,P27708	Pred	0.000541438	0.00533322
P14868	DARS	1615	SMPDB	Citric Acid Cycle	100	92	21	3	P09622,P31040,P36957	Pred	0.000410782	0.00429239
P14868	DARS	1615	SMPDB	Congenital lactic acidosis	100	92	21	3	P09622,P31040,P36957	Pred	0.000410782	0.00429239
P14868	DARS	1615	SMPDB	Fumarase deficiency	100	92	21	3	P09622,P31040,P36957	Pred	0.000410782	0.00429239
P14868	DARS	1615	SMPDB	Glutamate Metabolism	100	92	23	3	Q06210,P47897,P27708	Pred	0.000541438	0.00533322
P14868	DARS	1615	SMPDB	Homocarnosinosis	100	92	23	3	Q06210,P47897,P27708	Pred	0.000541438	0.00533322
P14868	DARS	1615	SMPDB	Hyperinsulinism-Hyperammonemia Syndrome	100	92	23	3	Q06210,P47897,P27708	Pred	0.000541438	0.00533322
P14868	DARS	1615	SMPDB	Mitochondrial complex II deficiency	100	92	21	3	P09622,P31040,P36957	Pred	0.000410782	0.00429239
P14868	DARS	1615	SMPDB	Pyruvate dehydrogenase deficiency (E2)	100	92	21	3	P09622,P31040,P36957	Pred	0.000410782	0.00429239
P14868	DARS	1615	SMPDB	Pyruvate dehydrogenase deficiency (E3)	100	92	21	3	P09622,P31040,P36957	Pred	0.000410782	0.00429239
P14868	DARS	1615	SMPDB	Succinic semialdehyde dehydrogenase deficiency	100	92	23	3	Q06210,P47897,P27708	Pred	0.000541438	0.00533322
P14868	DARS	1615	SMPDB	The oncogenic action of 2-hydroxyglutarate	100	92	27	3	P09622,P31040,P36957	Pred	0.000876203	0.00774156
P14868	DARS	1615	SMPDB	The oncogenic action of D-2-hydroxyglutarate in Hydroxygluaricaciduria	100	92	30	3	P09622,P31040,P36957	Pred	0.00119777	0.00983091
P14868	DARS	1615	SMPDB	The oncogenic action of L-2-hydroxyglutarate in Hydroxygluaricaciduria	100	92	29	3	P09622,P31040,P36957	Pred	0.00108349	0.00910402
P14868	DARS	1615	Spike	MAPK signaling	100	92	61	4	P05412,P00533,O43318,P62993	Pred	0.000886583	0.00781184
P14868	DARS	1615	Spike	RAS signaling and tumorigenesis	100	92	87	6	P05412,P04629,P00533,Q13009,P62993,Q13153	Pred	3.31553e-05	0.000563428
P14868	DARS	1615	WikiPathways	Amino Acid metabolism	100	92	89	7	P09622,P07814,P31040,P36957,P41252,P54136,P27708	Pred	2.95041e-06	7.36791e-05
P14868	DARS	1615	WikiPathways	Association Between Physico-Chemical Features and Toxicity Associated	100	92	64	6	P05412,P00533,P00441,P02751,P62993,Q13153	Pred	5.60467e-06	0.000126902
P14868	DARS	1615	WikiPathways	B Cell Receptor Signaling	100	92	97	5	P05412,O43318,P27986,P62993,P29350	Pred	0.000602383	0.00579762
P14868	DARS	1615	WikiPathways	Brain-Derived Neurotrophic Factor (BDNF) signaling	100	92	144	6	P05412,P04629,P05198,P27986,Q13009,P62993	Pred	0.000530878	0.00525032
P14868	DARS	1615	WikiPathways	Breast cancer	100	92	153	7	P05412,P00533,P03372,P38398,P27986,P62993,Q92569	Pred	0.000100751	0.00139581
P14868	DARS	1615	WikiPathways	Cell migration and invasion through p75NTR	100	92	30	3	P05412,Q13009,Q13153	Pred	0.00119777	0.00983091
P14868	DARS	1615	WikiPathways	Circadian rhythm related genes	100	92	195	8	P0CG48,P05412,P04629,Q16526,Q06210,Q49AN0,P62136,Q13616	Pred	6.83454e-05	0.00102112
P14868	DARS	1615	WikiPathways	Cytoplasmic Ribosomal Proteins	100	92	87	10	P05388,Q9Y3U8,P61254,P26373,P39023,P46778,P46776,P62424,P62750,P61313	Pred	4.69345e-10	3.25846e-08
P14868	DARS	1615	WikiPathways	DNA Damage Response (only ATM dependent)	100	92	107	5	P05412,O43318,P27986,P62993,Q92569	Pred	0.000940369	0.0081712
P14868	DARS	1615	WikiPathways	DNA IR-damage and cellular response via ATR	100	92	79	5	O43324,P38398,P15927,P49736,Q08050	Pred	0.000232679	0.00273907
P14868	DARS	1615	WikiPathways	Ebola Virus Pathway on Host	100	92	124	7	P00533,P13612,P05198,P27986,Q13009,Q13153,Q92569	Pred	2.64036e-05	0.000466489
P14868	DARS	1615	WikiPathways	Endometrial cancer	100	92	63	4	P00533,P27986,P62993,Q92569	Pred	0.0010012	0.00858018
P14868	DARS	1615	WikiPathways	Epithelial to mesenchymal transition in colorectal cancer	100	92	152	6	P02751,P27986,P62993,Q13153,Q92569,Q08050	Pred	0.000706023	0.00654885
P14868	DARS	1615	WikiPathways	ErbB Signaling	100	92	90	6	P05412,P00533,P27986,P62993,Q13153,Q92569	Pred	4.01931e-05	0.000659837
P14868	DARS	1615	WikiPathways	Focal Adhesion	100	92	196	10	P05412,P00533,P02751,P13612,Q9Y490,P27986,P62993,Q13153,P62136,Q92569	Pred	1.14511e-06	3.27962e-05
P14868	DARS	1615	WikiPathways	Hippo-Merlin Signaling Dysregulation	100	92	117	7	P04629,P00533,P13612,P35240,Q13153,P62136,Q08050	Pred	1.81036e-05	0.000340802
P14868	DARS	1615	WikiPathways	IL-3 Signaling	100	92	49	4	P05412,P27986,P62993,P29350	Pred	0.000383879	0.00407416
P14868	DARS	1615	WikiPathways	Kit receptor signaling	100	92	59	4	P27986,P62993,P29350,Q14451	Pred	0.000781545	0.00708474
P14868	DARS	1615	WikiPathways	MET in type 1 papillary renal cell carcinoma	100	92	58	5	P05412,P27986,P62993,Q13153,Q92569	Pred	5.3137e-05	0.000829163
P14868	DARS	1615	WikiPathways	Nanoparticle-mediated activation of receptor signaling	100	92	28	4	P00533,P02751,Q9Y490,P62993	Pred	4.15317e-05	0.000677838
P14868	DARS	1615	WikiPathways	Neural Crest Cell Migration during Development	100	92	39	4	P05412,Q13009,Q13153,Q92569	Pred	0.000157248	0.00200008
P14868	DARS	1615	WikiPathways	Neural Crest Cell Migration in Cancer	100	92	42	4	P05412,Q13009,Q13153,Q92569	Pred	0.000210565	0.00252992
P14868	DARS	1615	WikiPathways	Non-small cell lung cancer	100	92	65	4	P00533,P27986,P62993,Q92569	Pred	0.00112586	0.00937486
P14868	DARS	1615	WikiPathways	Nonalcoholic fatty liver disease	100	92	147	6	P05412,P05198,P31040,P27986,P19320,Q92569	Pred	0.000592046	0.00572073
P14868	DARS	1615	WikiPathways	NRF2-ARE regulation	100	92	23	3	P07947,Q13618,Q13155	Pred	0.000541438	0.00533322
P14868	DARS	1615	WikiPathways	Pancreatic adenocarcinoma	100	92	87	5	P00533,P27986,Q13009,Q13153,Q92569	Pred	0.000364976	0.00391688
P14868	DARS	1615	WikiPathways	PDGF	100	92	40	5	P05412,P27986,Q13009,P62993,Q13153	Pred	8.43183e-06	0.000179303
P14868	DARS	1615	WikiPathways	PDGFR-beta	100	92	29	3	P05412,P27986,P62993	Pred	0.00108349	0.00910402
P14868	DARS	1615	WikiPathways	PI3K-Akt Signaling	100	92	333	10	P04629,P00533,P02751,P13612,P07900,P38398,P27986,Q16513,P62993,Q92569	Pred	0.00011496	0.0015545
P14868	DARS	1615	WikiPathways	Prolactin Signaling	100	92	76	5	P05412,P27986,P62993,Q13153,P29350	Pred	0.000193926	0.00236873
P14868	DARS	1615	WikiPathways	Ras Signaling	100	92	178	7	P04629,P00533,P27986,Q13009,P62993,Q13153,Q92569	Pred	0.000257163	0.00296712
P14868	DARS	1615	WikiPathways	RAC1/PAK1/p38/MMP2	100	92	68	6	P00533,P02751,P27986,P62993,Q13153,Q14451	Pred	7.99942e-06	0.000171614
P14868	DARS	1615	WikiPathways	RANKL/RANK (Receptor activator of NFKB (ligand)) Signaling	100	92	55	4	P05412,O43318,P27986,P19320	Pred	0.000598353	0.00576947
P14868	DARS	1615	WikiPathways	Regulation of toll-like receptor signaling	100	92	139	7	P05412,O43318,P27986,Q9NQC7,Q93009,P29350,Q92569	Pred	5.4945e-05	0.000853412
P14868	DARS	1615	WikiPathways	T-Cell antigen Receptor (TCR) Signaling	100	92	90	5	P05412,O43318,P27986,P62993,Q13153	Pred	0.00042698	0.00442671
P14868	DARS	1615	WikiPathways	T-Cell antigen Receptor (TCR) pathway during Staphylococcus aureus infection	100	92	62	5	P05412,O43318,P62993,Q13153,P29350	Pred	7.33971e-05	0.00108079
P14868	DARS	1615	WikiPathways	TCA Cycle (aka Krebs or citric acid cycle)	100	92	18	3	P09622,P31040,P36957	Pred	0.000255917	0.00295577
P14868	DARS	1615	WikiPathways	TCA Cycle and Deficiency of Pyruvate Dehydrogenase complex (PDHc)	100	92	16	3	P09622,P31040,P36957	Pred	0.000177432	0.00220392
P14868	DARS	1615	WikiPathways	TGF-beta Signaling	100	92	132	6	P05412,P02751,O43318,P27986,P62993,Q13616	Pred	0.00033367	0.00364719
P14868	DARS	1615	WikiPathways	TNF alpha Signaling	100	92	92	5	P05412,P07900,O43318,P62993,Q13616	Pred	0.000472524	0.00479625
P14868	DARS	1615	WikiPathways	VEGFA-VEGFR2 Signaling	100	92	235	8	P05412,P07900,P27986,Q92597,P62993,Q13153,Q9UQL6,P29350	Pred	0.000247976	0.0028816
P20711	DDC	1644	ACSN2	ER_STRESS	6	4	110	2	P18850,Q04206	Pred	0.000417427	0.00434551
P20711	DDC	1644	KEGG	Prostate cancer	6	4	96	2	P10275,Q04206	Pred	0.000317966	0.00351218
P20711	DDC	1644	Panther_Pathway	Apoptosis_signaling	6	4	107	2	P18850,Q04206	Pred	0.000394989	0.00416919
P20711	DDC	1644	Panther_Pathway	Gonadotropin_releasing_hormone_receptor	6	4	3	1	Q04206	Pred	0.000918906	0.0080314
P20711	DDC	1644	REACTOME	SUMO E3 ligases SUMOylate target proteins	6	4	159	2	P10275,Q04206	Pred	0.000870221	0.00769662
P20711	DDC	1644	REACTOME	SUMOylation	6	4	165	2	P10275,Q04206	Pred	0.000936774	0.00815146
P20711	DDC	1644	WikiPathways	Androgen receptor signaling	6	4	89	2	P10275,Q04206	Pred	0.000273256	0.00311467
Q16698	DECR1	1666	ACSN2	CELL_MATRIX_ADHESIONS	34	30	64	3	P02751,P56945,P13612	Pred	0.000414983	0.00432633
Q16698	DECR1	1666	ACSN2	INTEGRINS	34	30	22	3	P02751,P13612,P19320	Pred	1.63705e-05	0.000313245
Q16698	DECR1	1666	KEGG	PI3K-Akt signaling	34	30	347	5	O43889,P02751,P04629,P13612,P52333	Pred	0.00106219	0.00898175
Q16698	DECR1	1666	PID	a4b7 Integrin signaling	34	30	8	2	P13612,P19320	Pred	0.000141698	0.00184056
Q16698	DECR1	1666	PID	Alpha4 beta1 integrin signaling events	34	30	34	4	P02751,P56945,P13612,P19320	Pred	1.00119e-06	2.92377e-05
Q16698	DECR1	1666	PID	Alpha9 beta1 integrin signaling events	34	30	25	3	P02751,P56945,P19320	Pred	2.43359e-05	0.000436142
Q16698	DECR1	1666	PID	Beta1 integrin cell surface interactions	34	30	66	3	P02751,P13612,P19320	Pred	0.000454371	0.00465254
Q16698	DECR1	1666	PID	Beta5 beta6 beta7 and beta8 integrin cell surface interactions	34	30	17	3	P02751,P13612,P19320	Pred	7.28481e-06	0.000158622
Q16698	DECR1	1666	REACTOME	Integrin cell surface interactions	34	30	77	3	P02751,P13612,P19320	Pred	0.000714076	0.00660359
Q16698	DECR1	1666	REACTOME	Lysosome Vesicle Biogenesis	34	30	35	3	O43633,P05067,O14964	Pred	6.81858e-05	0.001019
Q16698	DECR1	1666	REACTOME	Signaling by Receptor Tyrosine Kinases	34	30	409	6	P02751,P04629,P56945,P03372,O14964,Q9UQB8	Pred	0.000285556	0.00322625
Q16698	DECR1	1666	REACTOME	trans-Golgi Network Vesicle Budding	34	30	72	3	O43633,P05067,O14964	Pred	0.000586717	0.00568158
Q16698	DECR1	1666	WikiPathways	Cells and Molecules involved in local acute inflammatory response	34	30	17	2	P13612,P19320	Pred	0.000679449	0.00635414
Q16698	DECR1	1666	WikiPathways	miR-509-3p alteration of YAP1/ECM axis	34	30	17	2	P02751,P56945	Pred	0.000679449	0.00635414
Q16698	DECR1	1666	WikiPathways	Mammary gland development pathway - Puberty (Stage 2 of 4)	34	30	13	2	P02751,P03372	Pred	0.000391918	0.00414506
Q16698	DECR1	1666	WikiPathways	PI3K-Akt Signaling	34	30	333	5	O43889,P02751,P04629,P13612,P52333	Pred	0.000883103	0.00778957
Q16698	DECR1	1666	WikiPathways	Simplified Interaction Map Between LOXL4 and Oxidative Stress	34	30	18	2	P02751,Q9BQ95	Pred	0.00076329	0.00695649
Q16698	DECR1	1666	WikiPathways	TGF-beta Signaling	34	30	132	4	P02751,P56945,P05067,O14964	Pred	0.000223116	0.00264828
O43324	EEF1E1	9521	BioCarta	atm signaling	58	58	18	3	Q13315,Q13535,P05412	Pred	6.47519e-05	0.000976098
O43324	EEF1E1	9521	BioCarta	eukaryotic protein translation	58	58	15	3	P05198,Q04637,P41091	Pred	3.64494e-05	0.000609108
O43324	EEF1E1	9521	BioCarta	regulation of eif2	58	58	11	2	P05198,P41091	Pred	0.00103968	0.0088316
O43324	EEF1E1	9521	BioCarta	skeletal muscle hypertrophy is regulated via akt-mtor	58	58	25	3	P05198,Q04637,P41091	Pred	0.000178523	0.00221572
O43324	EEF1E1	9521	HumanCyc	pyruvate decarboxylation to acetyl CoA	58	58	5	2	P09622,P08559	Pred	0.000192303	0.00235391
O43324	EEF1E1	9521	HumanCyc	tRNA charging	58	58	38	8	P07814,P54136,Q15046,P47897,P14868,Q9P2J5,P41252,P56192	Pred	4.04963e-12	4.20456e-10
O43324	EEF1E1	9521	KEGG	Aminoacyl-tRNA biosynthesis	58	58	43	8	P07814,P54136,Q15046,P47897,P14868,Q9P2J5,P41252,P56192	Pred	1.18047e-11	1.12588e-09
O43324	EEF1E1	9521	KEGG	Ribosome	58	58	131	11	P61254,Q9Y3U8,P46778,P62424,P61313,Q07020,P62750,P05388,P46776,P83731,P26373	Pred	1.03502e-11	9.96475e-10
O43324	EEF1E1	9521	NetPath	EGFR1	58	58	455	9	O00560,Q13137,Q16513,P05412,Q04637,P05388,P04049,Q7Z6Z7,P46940	Pred	0.000163401	0.00206051
O43324	EEF1E1	9521	Panther_Pathway	Heme_biosynthesis	58	58	11	2	P07814,P47897	Pred	0.00103968	0.0088316
O43324	EEF1E1	9521	PID	a4b7 Integrin signaling	58	58	8	2	P13612,P19320	Pred	0.000533847	0.00527457
O43324	EEF1E1	9521	PID	Alpha4 beta1 integrin signaling events	58	58	34	3	P13612,P62330,P19320	Pred	0.000451477	0.00462804
O43324	EEF1E1	9521	REACTOME	Cap-dependent Translation Initiation	58	58	119	14	P05198,P61254,Q9Y3U8,P46778,P62424,P61313,Q07020,P62750,Q04637,P05388,P41091,P46776,P83731,P26373	Pred	9.03296e-17	1.8175e-14
O43324	EEF1E1	9521	REACTOME	Cytosolic tRNA aminoacylation	58	58	24	10	P07814,P54136,Q15046,P47897,P14868,Q13155,Q9P2J5,Q12904,P41252,P56192	Known; Pred	2.47068e-18	6.06867e-16
O43324	EEF1E1	9521	REACTOME	Disease	58	58	949	14	P61254,Q9Y3U8,P46778,P62424,P61313,Q07020,O43815,P62750,P05388,P04049,P46776,P46940,P83731,P26373	Pred	5.16243e-05	0.000809925
O43324	EEF1E1	9521	REACTOME	Eukaryotic Translation Initiation	58	58	119	14	P05198,P61254,Q9Y3U8,P46778,P62424,P61313,Q07020,P62750,Q04637,P05388,P41091,P46776,P83731,P26373	Pred	9.03296e-17	1.8175e-14
O43324	EEF1E1	9521	REACTOME	Formation of a pool of free 40S subunits	58	58	101	11	P61254,Q9Y3U8,P46778,P62424,P61313,Q07020,P62750,P05388,P46776,P83731,P26373	Pred	5.72901e-13	6.85121e-11
O43324	EEF1E1	9521	REACTOME	GTP hydrolysis and joining of the 60S ribosomal subunit	58	58	112	14	P05198,P61254,Q9Y3U8,P46778,P62424,P61313,Q07020,P62750,Q04637,P05388,P41091,P46776,P83731,P26373	Pred	3.75264e-17	7.95284e-15
O43324	EEF1E1	9521	REACTOME	Infectious disease	58	58	312	11	P61254,Q9Y3U8,P46778,P62424,P61313,Q07020,P62750,P05388,P46776,P83731,P26373	Pred	1.01874e-07	4.00135e-06
O43324	EEF1E1	9521	REACTOME	Influenza Infection	58	58	152	11	P61254,Q9Y3U8,P46778,P62424,P61313,Q07020,P62750,P05388,P46776,P83731,P26373	Pred	5.2651e-11	4.43951e-09
O43324	EEF1E1	9521	REACTOME	Influenza Life Cycle	58	58	141	11	P61254,Q9Y3U8,P46778,P62424,P61313,Q07020,P62750,P05388,P46776,P83731,P26373	Pred	2.32039e-11	2.10116e-09
O43324	EEF1E1	9521	REACTOME	Influenza Viral RNA Transcription and Replication	58	58	132	11	P61254,Q9Y3U8,P46778,P62424,P61313,Q07020,P62750,P05388,P46776,P83731,P26373	Pred	1.12536e-11	1.07669e-09
O43324	EEF1E1	9521	REACTOME	L13a-mediated translational silencing of Ceruloplasmin expression	58	58	111	14	P05198,P61254,Q9Y3U8,P46778,P62424,P61313,Q07020,P62750,Q04637,P05388,P41091,P46776,P83731,P26373	Pred	3.29399e-17	7.04571e-15
O43324	EEF1E1	9521	REACTOME	Major pathway of rRNA processing in the nucleolus and cytosol	58	58	182	11	P61254,Q9Y3U8,P46778,P62424,P61313,Q07020,P62750,P05388,P46776,P83731,P26373	Pred	3.67748e-10	2.61657e-08
O43324	EEF1E1	9521	REACTOME	Metabolism of proteins	58	58	1849	26	P22314,P05198,P61254,Q9Y3U8,P46778,P62424,P61313,P07814,P54136,Q15046,P47897,Q07020,P14868,P62750,Q04637,P05388,Q13155,Q9P2J5,Q12904,P41091,P46776,P21796,P83731,P41252,P26373,P56192	Known; Pred	1.59691e-08	7.75844e-07
O43324	EEF1E1	9521	REACTOME	Metabolism of RNA	58	58	634	14	Q99714,P61254,Q9Y3U8,P46778,P62424,P61313,P22626,Q07020,P62750,Q04637,P05388,P46776,P83731,P26373	Pred	4.89764e-07	1.57921e-05
O43324	EEF1E1	9521	REACTOME	Nonsense Mediated Decay (NMD) enhanced by the Exon Junction Complex (EJC)	58	58	115	12	P61254,Q9Y3U8,P46778,P62424,P61313,Q07020,P62750,Q04637,P05388,P46776,P83731,P26373	Pred	7.7069e-14	1.0514e-11
O43324	EEF1E1	9521	REACTOME	Nonsense-Mediated Decay (NMD)	58	58	115	12	P61254,Q9Y3U8,P46778,P62424,P61313,Q07020,P62750,Q04637,P05388,P46776,P83731,P26373	Pred	7.7069e-14	1.0514e-11
O43324	EEF1E1	9521	REACTOME	Pyruvate metabolism	58	58	28	3	P09622,P08559,P21796	Pred	0.000251884	0.00291804
O43324	EEF1E1	9521	REACTOME	rRNA processing	58	58	201	12	Q99714,P61254,Q9Y3U8,P46778,P62424,P61313,Q07020,P62750,P05388,P46776,P83731,P26373	Pred	6.12013e-11	5.09203e-09
O43324	EEF1E1	9521	REACTOME	rRNA processing in the nucleus and cytosol	58	58	191	11	P61254,Q9Y3U8,P46778,P62424,P61313,Q07020,P62750,P05388,P46776,P83731,P26373	Pred	6.15917e-10	4.1661e-08
O43324	EEF1E1	9521	REACTOME	SRP-dependent cotranslational protein targeting to membrane	58	58	93	11	P61254,Q9Y3U8,P46778,P62424,P61313,Q07020,P62750,P05388,P46776,P83731,P26373	Pred	2.25659e-13	2.86762e-11
O43324	EEF1E1	9521	REACTOME	tRNA Aminoacylation	58	58	35	10	P07814,P54136,Q15046,P47897,P14868,Q13155,Q9P2J5,Q12904,P41252,P56192	Known; Pred	2.22888e-16	4.26338e-14
O43324	EEF1E1	9521	REACTOME	Translation	58	58	260	24	P05198,P61254,Q9Y3U8,P46778,P62424,P61313,P07814,P54136,Q15046,P47897,Q07020,P14868,P62750,Q04637,P05388,Q13155,Q9P2J5,Q12904,P41091,P46776,P83731,P41252,P26373,P56192	Known; Pred	3.6532e-26	1.9425e-23
O43324	EEF1E1	9521	stke	Seven Transmembrane Receptor Signaling Through beta-Arrestin	58	58	26	3	Q96JM3,Q13155,P04049	Pred	0.000201173	0.00244015
O43324	EEF1E1	9521	WikiPathways	Amino Acid metabolism	58	58	89	5	P09622,P08559,P07814,P54136,P41252	Pred	4.5307e-05	0.000728177
O43324	EEF1E1	9521	WikiPathways	Cytoplasmic Ribosomal Proteins	58	58	87	11	P61254,Q9Y3U8,P46778,P62424,P61313,Q07020,P62750,P05388,P46776,P83731,P26373	Pred	1.05749e-13	1.4159e-11
O43324	EEF1E1	9521	WikiPathways	DNA IR-damage and cellular response via ATR	58	58	79	3	Q13315,Q13535,P49736	Known; Pred	0.00518035	0.0285635
P07814	EPRS	2058	ACSN2	APOPTOSIS	146	132	221	10	O15264,O14920,Q04206,Q9UKB1,Q13616,P63104,P07900,Q7Z6Z7,P21796,Q9Y572	Pred	8.13241e-05	0.00117175
P07814	EPRS	2058	ACSN2	CORE	146	132	65	7	O15264,O43318,O14920,Q04206,P46937,P14921,Q01201	Pred	3.93483e-06	9.39884e-05
P07814	EPRS	2058	ACSN2	DEATH_RECEPTOR	146	132	248	16	O15264,O43318,O14920,Q04206,Q15750,Q9UKB1,Q13616,P46934,P63104,P60953,P38398,Q6FI81,P21796,Q9NQC7,Q9Y572,Q13618	Pred	3.92443e-09	2.21691e-07
P07814	EPRS	2058	ACSN2	ER_STRESS	146	132	110	8	O15264,P05412,O14920,Q04206,Q00535,P21796,Q01201,Q00653	Pred	1.52277e-05	0.000294988
P07814	EPRS	2058	ACSN2	G2_M_CHECKPOINT	146	132	76	7	O14965,Q9UKB1,Q13616,P63104,P38398,P46937,P07900	Pred	1.12684e-05	0.000229236
P07814	EPRS	2058	ACSN2	HR	146	132	51	5	P38398,P15927,P35244,P07900,P27694	Pred	0.000158396	0.00201168
P07814	EPRS	2058	ACSN2	IMMUNOSTIMULATORY_CORE	146	132	101	8	O15264,O43318,O14920,Q04206,Q99558,P60953,P56945,Q01201	Pred	8.10449e-06	0.00017352
P07814	EPRS	2058	ACSN2	MMR	146	132	18	3	P15927,P35244,P27694	Pred	0.00073762	0.00677383
P07814	EPRS	2058	ACSN2	PI3K_AKT_MTOR	146	132	295	12	P00533,O14980,O14920,Q9UKB1,Q13616,P46934,P63104,P24941,P07900,Q14164,P22314,Q96P70	Pred	4.41108e-05	0.000712437
P07814	EPRS	2058	ACSN2	RCD_GENES	146	132	130	7	O94817,P04406,Q04206,P63104,P60953,P07900,Q7Z6Z7	Pred	0.000346796	0.00375803
P07814	EPRS	2058	ACSN2	S_CC_PHASE	146	132	40	4	P24941,P15927,P35244,P27694	Pred	0.000688148	0.00641939
P07814	EPRS	2058	ACSN2	S_PHASE_CHECKPOINT	146	132	43	6	Q9UKB1,Q13616,P38398,P15927,P35244,P27694	Pred	4.27403e-06	0.00010085
P07814	EPRS	2058	ACSN2	TCR_SIGNALING	146	132	195	8	O15264,O43318,O14920,Q04206,Q15750,Q99558,P60953,Q01201	Pred	0.000814561	0.00731476
P07814	EPRS	2058	ACSN2	TNF_RESPONSE	146	132	49	7	O43318,O14920,Q04206,Q15750,Q6FI81,Q9NQC7,Q9Y572	Pred	5.5523e-07	1.76004e-05
P07814	EPRS	2058	ACSN2	WNT_NON_CANONICAL	146	132	405	14	P00533,O15264,O43318,P05412,P03372,O14980,Q9UQL6,Q15750,Q13616,Q92731,P63104,Q5S007,Q7Z6Z7,P22314	Pred	5.98458e-05	0.00091533
P07814	EPRS	2058	BioCarta	atm signaling	146	132	18	4	P05412,Q04206,P38398,P27694	Pred	2.73686e-05	0.000480679
P07814	EPRS	2058	BioCarta	erythropoietin mediated neuroprotection through nf-kb	146	132	13	3	P05412,Q04206,Q92905	Pred	0.000268274	0.0030688
P07814	EPRS	2058	BioCarta	estrogen responsive protein efp controls cell cycle and breast tumors growth	146	132	15	3	P03372,P24941,Q00535	Pred	0.000420524	0.00437289
P07814	EPRS	2058	BioCarta	hypoxia and p53 in the cardiovascular system	146	132	21	3	Q15653,P07900,P27694	Pred	0.0011759	0.0096928
P07814	EPRS	2058	BioCarta	hypoxia-inducible factor in the cardivascular system	146	132	16	3	P05412,Q92905,P07900	Pred	0.000513753	0.00511623
P07814	EPRS	2058	BioCarta	keratinocyte differentiation	146	132	53	6	P00533,O15264,P05412,O14920,Q04206,P14921	Pred	1.48171e-05	0.000288393
P07814	EPRS	2058	BioCarta	mapkinase signaling	146	132	56	5	O15264,O43318,P05412,O14920,Q99558	Pred	0.00024738	0.00287651
P07814	EPRS	2058	BioCarta	mets affect on macrophage differentiation	146	132	18	3	P05412,Q9UQL6,P14921	Pred	0.00073762	0.00677383
P07814	EPRS	2058	BioCarta	nf-kb signaling	146	132	21	4	O43318,O14920,Q04206,Q15750	Pred	5.22848e-05	0.000818026
P07814	EPRS	2058	BioCarta	role of egf receptor transactivation by gpcrs in cardiac hypertrophy	146	132	33	4	P00533,P05412,O14920,Q04206	Pred	0.000325425	0.00357465
P07814	EPRS	2058	BioCarta	signal transduction through il1r	146	132	37	5	O43318,P05412,O14920,Q04206,Q15750	Pred	3.29156e-05	0.00056001
P07814	EPRS	2058	BioCarta	toll-like receptor	146	132	35	6	O43318,P05412,O14920,Q04206,Q15750,Q99558	Pred	1.21587e-06	3.45427e-05
P07814	EPRS	2058	EHMN	TCA cycle	146	132	30	4	P36957,P50213,P09622,P31040	Pred	0.000223116	0.00264828
P07814	EPRS	2058	HumanCyc	2-oxoglutarate decarboxylation to succinyl-CoA	146	132	3	2	P36957,P09622	Pred	0.000302334	0.0033747
P07814	EPRS	2058	HumanCyc	superpathway of conversion of glucose to acetyl CoA and entry into the TCA cycle	146	132	47	6	P04406,P36957,Q01813,P50213,P09622,P31040	Pred	7.28271e-06	0.0001586
P07814	EPRS	2058	HumanCyc	tRNA charging	146	132	38	11	O43776,A2RTX5,Q9P2J5,P47897,Q15046,P41252,P41250,P54136,Q7L3T8,P56192,P14868	Known; Pred	7.05535e-14	9.6718e-12
P07814	EPRS	2058	HumanCyc	TCA cycle	146	132	19	4	P36957,P50213,P09622,P31040	Pred	3.43959e-05	0.000580136
P07814	EPRS	2058	INOH	Alanine Aspartate Asparagine metabolism	146	132	25	4	O43776,P08243,P14868,P27708	Pred	0.0001071	0.00146753
P07814	EPRS	2058	INOH	B cell receptor signaling	146	132	109	7	O43318,O14920,O00221,Q04206,Q15750,Q15653,Q13200	Pred	0.000116547	0.0015721
P07814	EPRS	2058	INOH	BMP2 signaling TAK1	146	132	15	3	O15264,O43318,Q15750	Pred	0.000420524	0.00437289
P07814	EPRS	2058	INOH	CD4 T cell receptor signaling	146	132	128	8	O43318,P05412,O14920,O00221,Q04206,Q15750,Q15653,Q13200	Pred	4.56502e-05	0.000733022
P07814	EPRS	2058	INOH	CD4 T cell receptor signaling-NFkB cascade	146	132	95	7	O43318,O14920,O00221,Q04206,Q15750,Q15653,Q13200	Pred	4.85843e-05	0.000770737
P07814	EPRS	2058	INOH	Citrate cycle	146	132	32	4	P36957,P50213,P09622,P31040	Pred	0.000288224	0.00325085
P07814	EPRS	2058	INOH	EPO signaling	146	132	184	10	P00533,O15264,O43318,P04629,O14920,Q99558,P24941,Q00535,Q14164,Q9Y572	Pred	1.70992e-05	0.000325111
P07814	EPRS	2058	INOH	IL-1 NFkB	146	132	63	9	O43318,P05412,O14920,O00221,Q04206,Q15750,Q13616,Q15653,Q13200	Pred	1.25149e-08	6.23709e-07
P07814	EPRS	2058	INOH	IL-7 signaling	146	132	183	10	P00533,O15264,O43318,P04629,O14920,Q99558,P24941,Q00535,Q14164,Q9Y572	Pred	1.63083e-05	0.000312217
P07814	EPRS	2058	INOH	JAK STAT pathway and regulation	146	132	308	12	P00533,O15264,O43318,P04629,O14920,P40222,Q99558,P24941,Q13200,Q00535,Q14164,Q9Y572	Pred	6.68684e-05	0.00100284
P07814	EPRS	2058	INOH	TGF-beta signaling TAK1	146	132	20	4	O15264,O43318,P05412,Q15750	Pred	4.2659e-05	0.000692124
P07814	EPRS	2058	INOH	TLR NFkB	146	132	68	9	O43318,P05412,O14920,O00221,Q04206,Q15750,Q13616,Q15653,Q13200	Pred	2.49724e-08	1.15797e-06
P07814	EPRS	2058	INOH	TNF	146	132	67	7	P05412,O14920,O00221,Q04206,Q15653,Q13200,Q9Y572	Pred	4.83349e-06	0.000111961
P07814	EPRS	2058	INOH	VEGF	146	132	186	10	P00533,O15264,O43318,P04629,O14920,Q99558,P24941,Q00535,Q14164,Q9Y572	Pred	1.87806e-05	0.000351842
P07814	EPRS	2058	IPAVS	beta3_integrin_mediated_Ub_for_NFkB_activation_Proteins	146	132	16	3	O14920,Q04206,Q9UKB1	Pred	0.000513753	0.00511623
P07814	EPRS	2058	IPAVS	Canavan_diseaes_metabolite	146	132	13	4	O43776,P08243,P14868,P27708	Pred	6.65105e-06	0.000146792
P07814	EPRS	2058	IPAVS	RANK_Singnaling_Pathway_in_Osteoclast_resorption	146	132	37	6	O43318,O14920,Q04206,Q14164,Q01201,Q00653	Pred	1.71284e-06	4.62825e-05
P07814	EPRS	2058	IPAVS	TWEAK_signaling	146	132	29	6	O14920,O00221,Q99558,Q15653,Q14164,Q00653	Pred	3.73966e-07	1.24804e-05
P07814	EPRS	2058	KEGG	AGE-RAGE signaling pathway in diabetic complications	146	132	99	6	P02751,O15264,P05412,Q04206,P19320,P60953	Pred	0.000495017	0.00497239
P07814	EPRS	2058	KEGG	Aminoacyl-tRNA biosynthesis	146	132	43	11	O43776,A2RTX5,Q9P2J5,P47897,Q15046,P41252,P41250,P54136,Q7L3T8,P56192,P14868	Known; Pred	3.23153e-13	4.01264e-11
P07814	EPRS	2058	KEGG	B cell receptor signaling	146	132	70	5	P05412,O14920,O00221,Q04206,Q15653	Pred	0.000700208	0.00650292
P07814	EPRS	2058	KEGG	C-type lectin receptor signaling	146	132	101	9	O15264,P05412,O14920,Q04206,Q99558,Q14164,Q9NQC7,Q01201,Q00653	Pred	7.99227e-07	2.40748e-05
P07814	EPRS	2058	KEGG	Circadian rhythm	146	132	30	4	Q16526,Q9UKB1,Q13616,Q49AN0	Pred	0.000223116	0.00264828
P07814	EPRS	2058	KEGG	Citrate cycle (TCA cycle)	146	132	30	4	P36957,P50213,P09622,P31040	Pred	0.000223116	0.00264828
P07814	EPRS	2058	KEGG	Cytosolic DNA-sensing	146	132	62	5	O14920,Q04206,Q15653,Q14164,Q9Y572	Pred	0.000399284	0.00420032
P07814	EPRS	2058	KEGG	DNA replication	146	132	36	4	P35249,P15927,P35244,P27694	Pred	0.000457605	0.00467739
P07814	EPRS	2058	KEGG	Epithelial cell signaling in Helicobacter pylori infection	146	132	68	8	P00533,O15264,P05412,O14920,Q04206,Q99558,P60953,P21281	Pred	3.91831e-07	1.29966e-05
P07814	EPRS	2058	KEGG	Epstein-Barr virus infection	146	132	194	16	O15264,O43318,P05412,P05161,O14920,O00221,Q04206,Q15750,Q99558,P46934,Q15653,P24941,Q13200,Q14164,Q01201,Q00653	Pred	1.05864e-10	8.40418e-09
P07814	EPRS	2058	KEGG	Fluid shear stress and atherosclerosis	146	132	137	7	O15264,O43318,P05412,O14920,Q04206,P19320,P07900	Pred	0.000476318	0.0048266
P07814	EPRS	2058	KEGG	Herpes simplex infection	146	132	181	11	O43318,P05412,O14920,Q04206,Q15750,Q13616,Q15653,P24941,P29692,Q14164,Q9UBU9	Pred	2.16892e-06	5.66959e-05
P07814	EPRS	2058	KEGG	Homologous recombination	146	132	40	4	P38398,P15927,P35244,P27694	Pred	0.000688148	0.00641939
P07814	EPRS	2058	KEGG	Human immunodeficiency virus 1 infection	146	132	205	9	O15264,O43318,P05412,O14920,Q04206,Q15750,Q9UKB1,Q13616,Q15370	Pred	0.000233469	0.00274723
P07814	EPRS	2058	KEGG	Human papillomavirus infection	146	132	328	11	P00533,P02751,P05161,O14920,Q04206,Q9UQL6,P60953,P24941,P13612,Q14164,P21281	Pred	0.000492465	0.00495475
P07814	EPRS	2058	KEGG	Human T-cell leukemia virus 1 infection	146	132	213	11	P05412,O14980,O14920,Q04206,Q99558,P24941,P14921,P21796,P27824,Q01201,Q00653	Pred	1.03704e-05	0.000213482
P07814	EPRS	2058	KEGG	IL-17 signaling	146	132	91	7	O15264,O43318,P05412,O14920,Q04206,P07900,Q14164	Pred	3.67975e-05	0.000613798
P07814	EPRS	2058	KEGG	Influenza A	146	132	169	9	O15264,P05412,O14980,O14920,Q04206,Q15653,Q14164,P21796,Q9UBU9	Pred	5.3601e-05	0.000835542
P07814	EPRS	2058	KEGG	Leishmaniasis	146	132	72	7	O15264,O43318,P05412,Q04206,Q15750,Q15653,P13612	Pred	7.85161e-06	0.000168882
P07814	EPRS	2058	KEGG	MAPK signaling	146	132	289	12	P00533,O15264,O43318,P05412,P04629,O14920,Q04206,Q15750,Q99558,P60953,Q01201,Q00653	Pred	3.61132e-05	0.000604391
P07814	EPRS	2058	KEGG	Mismatch repair	146	132	23	4	P35249,P15927,P35244,P27694	Pred	7.61536e-05	0.00111291
P07814	EPRS	2058	KEGG	Neurotrophin signaling	146	132	118	8	O15264,P05412,P04629,O14920,O00221,Q04206,Q15653,P60953	Pred	2.54134e-05	0.000452062
P07814	EPRS	2058	KEGG	NF-kappa B signaling	146	132	94	8	O43318,O14920,Q04206,Q15750,Q99558,P19320,Q01201,Q00653	Pred	4.73596e-06	0.000110081
P07814	EPRS	2058	KEGG	NOD-like receptor signaling	146	132	164	13	O94817,O15264,O43318,P05412,O14920,Q04206,Q15750,Q15653,P60520,P07900,Q14164,P21796,Q9Y572	Pred	1.06432e-08	5.39322e-07
P07814	EPRS	2058	KEGG	Nucleotide excision repair	146	132	46	4	P35249,P15927,P35244,P27694	Pred	0.00117263	0.00967157
P07814	EPRS	2058	KEGG	Osteoclast differentiation	146	132	123	10	O15264,O43318,P05412,O14920,Q04206,Q15750,Q99558,Q9NQC7,Q01201,Q00653	Pred	4.51514e-07	1.47169e-05
P07814	EPRS	2058	KEGG	Pathways in cancer	146	132	516	15	P00533,P02751,P05412,P03372,P04629,O14920,Q04206,Q13616,Q92731,P60953,P24941,P14921,P07900,Q15370,Q00653	Pred	0.000222615	0.00264352
P07814	EPRS	2058	KEGG	PI3K-Akt signaling	146	132	347	11	P00533,P02751,P04629,O14920,Q04206,P63104,P38398,P24941,P07900,Q16513,P13612	Pred	0.000785456	0.007108
P07814	EPRS	2058	KEGG	Renal cell carcinoma	146	132	68	5	P05412,P60953,P14921,Q15370,P19532	Pred	0.000612863	0.00586871
P07814	EPRS	2058	KEGG	RIG-I-like receptor signaling	146	132	69	9	O94817,O15264,O43318,P05161,O14920,Q04206,Q15653,Q14164,Q9NQC7	Pred	2.84749e-08	1.3006e-06
P07814	EPRS	2058	KEGG	Shigellosis	146	132	63	6	O15264,O14920,Q04206,Q9UKB1,Q15653,P60953	Pred	4.03761e-05	0.000662094
P07814	EPRS	2058	KEGG	T cell receptor signaling	146	132	100	9	O15264,O43318,P05412,O14920,O00221,Q04206,Q99558,Q15653,P60953	Pred	7.34226e-07	2.23566e-05
P07814	EPRS	2058	KEGG	Th1 and Th2 cell differentiation	146	132	90	6	O15264,P05412,O14920,O00221,Q04206,Q15653	Pred	0.000296176	0.00331948
P07814	EPRS	2058	KEGG	Th17 cell differentiation	146	132	105	7	O15264,P05412,O14920,O00221,Q04206,Q15653,P07900	Pred	9.205e-05	0.0012979
P07814	EPRS	2058	KEGG	TNF signaling	146	132	110	9	O15264,O43318,P05412,O14920,Q04206,Q15750,Q99558,P19320,Q9Y572	Pred	1.64616e-06	4.47594e-05
P07814	EPRS	2058	KEGG	Toll-like receptor signaling	146	132	104	7	O15264,O43318,P05412,O14920,Q04206,Q15750,Q14164	Pred	8.6634e-05	0.00123474
P07814	EPRS	2058	KEGG	Toxoplasmosis	146	132	112	6	O15264,O43318,O14920,Q04206,Q15750,Q15653	Pred	0.000949928	0.00823824
P07814	EPRS	2058	KEGG	Ubiquitin mediated proteolysis	146	132	137	9	Q14999,Q9UKB1,Q13616,P46934,P38398,Q7Z6Z7,Q15370,P22314,Q13618	Pred	1.00967e-05	0.000208783
P07814	EPRS	2058	NetPath	AndrogenReceptor	146	132	142	8	P00533,P05412,P03372,P17844,P38398,Q00535,P07900,Q8IXH7	Pred	9.51795e-05	0.00133337
P07814	EPRS	2058	NetPath	EGFR1	146	132	455	15	P00533,P05412,O00560,Q04206,Q9UM54,Q99558,P46934,P63104,P60953,P24941,Q00535,Q7Z6Z7,Q16513,P56945,Q9NQC7	Pred	5.52929e-05	0.00085774
P07814	EPRS	2058	NetPath	Gastrin	146	132	41	4	P00533,P05412,Q04206,P56945	Pred	0.000756619	0.00691231
P07814	EPRS	2058	NetPath	IL1	146	132	53	7	O43318,P05412,P00441,O14920,Q04206,Q15750,Q99558	Pred	9.63438e-07	2.83032e-05
P07814	EPRS	2058	NetPath	IL2	146	132	76	5	P05412,Q04206,P24941,P14921,P07900	Pred	0.0010185	0.00869565
P07814	EPRS	2058	NetPath	Prolactin	146	132	68	6	P00533,P05412,P03372,Q04206,Q9UKB1,P63104	Pred	6.24125e-05	0.000947108
P07814	EPRS	2058	NetPath	RAGE	146	132	44	5	P00533,P05412,O14920,Q04206,P24941	Pred	7.74909e-05	0.00112836
P07814	EPRS	2058	NetPath	RANKL	146	132	23	5	O43318,O14920,Q15750,Q9NQC7,Q00653	Pred	2.84632e-06	7.14672e-05
P07814	EPRS	2058	NetPath	TGF_beta_Receptor	146	132	173	11	O43318,P05412,P03372,O14980,Q92905,Q15750,Q13616,P38398,P24941,P14921,P56945	Pred	1.39192e-06	3.87925e-05
P07814	EPRS	2058	NetPath	TNFalpha	146	132	233	21	P00533,O43318,P05412,O14920,O00221,Q04206,Q15750,P40222,Q9UKB1,Q13616,Q99558,P63104,Q15653,P23508,Q13200,Q02878,P07900,Q14164,Q01201,Q9Y572,Q00653	Pred	1.67524e-14	2.50327e-12
P07814	EPRS	2058	NetPath	TSLP	146	132	21	3	Q04206,Q01201,Q00653	Pred	0.0011759	0.0096928
P07814	EPRS	2058	OntoCancro	Apoptosis	146	132	1961	35	P00533,O43318,P05412,P00441,P03372,O95816,P04629,O14920,O00221,P35249,Q04206,Q92905,Q15750,Q9UKB1,Q13616,Q99558,P63104,Q15653,P60953,P38398,P24941,P15927,Q13200,P35244,P14921,P29692,Q00535,P07900,P21796,P08243,P56945,Q01201,P27694,P19532,Q00653	Pred	0.000414538	0.00432268
P07814	EPRS	2058	OntoCancro	Base.excision.repair..BER.	146	132	1961	35	P00533,O43318,P05412,P00441,P03372,O95816,P04629,O14920,O00221,P35249,Q04206,Q92905,Q15750,Q9UKB1,Q13616,Q99558,P63104,Q15653,P60953,P38398,P24941,P15927,Q13200,P35244,P14921,P29692,Q00535,P07900,P21796,P08243,P56945,Q01201,P27694,P19532,Q00653	Pred	0.000414538	0.00432268
P07814	EPRS	2058	OntoCancro	Cell.Cycle	146	132	1961	35	P00533,O43318,P05412,P00441,P03372,O95816,P04629,O14920,O00221,P35249,Q04206,Q92905,Q15750,Q9UKB1,Q13616,Q99558,P63104,Q15653,P60953,P38398,P24941,P15927,Q13200,P35244,P14921,P29692,Q00535,P07900,P21796,P08243,P56945,Q01201,P27694,P19532,Q00653	Pred	0.000414538	0.00432268
P07814	EPRS	2058	OntoCancro	Chromosome.Stability	146	132	1961	35	P00533,O43318,P05412,P00441,P03372,O95816,P04629,O14920,O00221,P35249,Q04206,Q92905,Q15750,Q9UKB1,Q13616,Q99558,P63104,Q15653,P60953,P38398,P24941,P15927,Q13200,P35244,P14921,P29692,Q00535,P07900,P21796,P08243,P56945,Q01201,P27694,P19532,Q00653	Pred	0.000414538	0.00432268
P07814	EPRS	2058	OntoCancro	Expanded.Apoptosis	146	132	1961	35	P00533,O43318,P05412,P00441,P03372,O95816,P04629,O14920,O00221,P35249,Q04206,Q92905,Q15750,Q9UKB1,Q13616,Q99558,P63104,Q15653,P60953,P38398,P24941,P15927,Q13200,P35244,P14921,P29692,Q00535,P07900,P21796,P08243,P56945,Q01201,P27694,P19532,Q00653	Pred	0.000414538	0.00432268
P07814	EPRS	2058	OntoCancro	Homologous.recombination..HR.	146	132	1961	35	P00533,O43318,P05412,P00441,P03372,O95816,P04629,O14920,O00221,P35249,Q04206,Q92905,Q15750,Q9UKB1,Q13616,Q99558,P63104,Q15653,P60953,P38398,P24941,P15927,Q13200,P35244,P14921,P29692,Q00535,P07900,P21796,P08243,P56945,Q01201,P27694,P19532,Q00653	Pred	0.000414538	0.00432268
P07814	EPRS	2058	OntoCancro	Mismatch.repair..MMR.	146	132	1961	35	P00533,O43318,P05412,P00441,P03372,O95816,P04629,O14920,O00221,P35249,Q04206,Q92905,Q15750,Q9UKB1,Q13616,Q99558,P63104,Q15653,P60953,P38398,P24941,P15927,Q13200,P35244,P14921,P29692,Q00535,P07900,P21796,P08243,P56945,Q01201,P27694,P19532,Q00653	Pred	0.000414538	0.00432268
P07814	EPRS	2058	OntoCancro	Non.homologous.end.joining	146	132	1961	35	P00533,O43318,P05412,P00441,P03372,O95816,P04629,O14920,O00221,P35249,Q04206,Q92905,Q15750,Q9UKB1,Q13616,Q99558,P63104,Q15653,P60953,P38398,P24941,P15927,Q13200,P35244,P14921,P29692,Q00535,P07900,P21796,P08243,P56945,Q01201,P27694,P19532,Q00653	Pred	0.000414538	0.00432268
P07814	EPRS	2058	OntoCancro	Nucleotide.excision.repair..NER.	146	132	1961	35	P00533,O43318,P05412,P00441,P03372,O95816,P04629,O14920,O00221,P35249,Q04206,Q92905,Q15750,Q9UKB1,Q13616,Q99558,P63104,Q15653,P60953,P38398,P24941,P15927,Q13200,P35244,P14921,P29692,Q00535,P07900,P21796,P08243,P56945,Q01201,P27694,P19532,Q00653	Pred	0.000414538	0.00432268
P07814	EPRS	2058	Panther_Pathway	Apoptosis_signaling	146	132	107	6	P05412,O14920,Q04206,Q99558,Q01201,Q00653	Pred	0.000747629	0.0068461
P07814	EPRS	2058	Panther_Pathway	Toll_receptor_signaling	146	132	44	6	O43318,P05412,O14920,O00221,Q15750,Q14164	Pred	4.90809e-06	0.000113451
P07814	EPRS	2058	PharmGKB	Aromatase_Inhibitor_Pathway_Breast_Cell_Pharmacodynamics	146	132	4	2	P03372,Q92731	Pred	0.000600656	0.00578394
P07814	EPRS	2058	PharmGKB	Tacrolimus_Cyclosporine_Pathway_Pharmacodynamics	146	132	44	5	O43318,P05412,Q04206,Q01201,Q00653	Pred	7.74909e-05	0.00112836
P07814	EPRS	2058	PID	Alpha4 beta1 integrin signaling events	146	132	34	5	P02751,P19320,P63104,P13612,P56945	Pred	2.15285e-05	0.000394157
P07814	EPRS	2058	PID	Alternative NF-kappaB	146	132	6	3	Q99558,Q01201,Q00653	Pred	1.97606e-05	0.000366399
P07814	EPRS	2058	PID	ATR signaling	146	132	37	5	P35249,P63104,P24941,P15927,P27694	Pred	3.29156e-05	0.00056001
P07814	EPRS	2058	PID	BCR signaling	146	132	68	6	O43318,P05412,O14920,Q04206,Q15653,P14921	Pred	6.24125e-05	0.000947108
P07814	EPRS	2058	PID	Beta5 beta6 beta7 and beta8 integrin cell surface interactions	146	132	17	3	P02751,P19320,P13612	Pred	0.000619245	0.00591646
P07814	EPRS	2058	PID	Canonical NF-kappaB	146	132	23	4	O14980,O14920,Q04206,Q9NQC7	Pred	7.61536e-05	0.00111291
P07814	EPRS	2058	PID	Fanconi anemia	146	132	45	4	P35249,P38398,P15927,P27694	Pred	0.00107903	0.00908101
P07814	EPRS	2058	PID	FOXA1 transcription factor network	146	132	44	4	P05412,P00441,P03372,P38398	Pred	0.000990801	0.00851853
P07814	EPRS	2058	PID	Hypoxic and oxygen homeostasis regulation of HIF-1-alpha	146	132	18	3	Q92905,P07900,Q15370	Pred	0.00073762	0.00677383
P07814	EPRS	2058	PID	IL1-mediated signaling events	146	132	35	5	O43318,P05412,O14920,Q04206,Q15750	Pred	2.4914e-05	0.000444647
P07814	EPRS	2058	PID	Integrin-linked kinase signaling	146	132	44	5	O14965,P05412,O14980,P60953,P07900	Pred	7.74909e-05	0.00112836
P07814	EPRS	2058	PID	Osteopontin-mediated events	146	132	32	5	P05412,Q04206,Q99558,P60953,P56945	Pred	1.58349e-05	0.000304846
P07814	EPRS	2058	PID	Presenilin action in Notch and Wnt signaling	146	132	45	4	O43318,P05412,Q15750,Q9UKB1	Pred	0.00107903	0.00908101
P07814	EPRS	2058	PID	Signaling events mediated by HDAC Class II	146	132	38	4	P03372,O14980,Q9UQL6,P07900	Pred	0.000564551	0.00550645
P07814	EPRS	2058	PID	TNF receptor signaling pathway	146	132	46	5	O43318,O14920,Q04206,Q15750,Q9NQC7	Pred	9.62397e-05	0.00134534
P07814	EPRS	2058	PID	Validated nuclear estrogen receptor alpha network	146	132	64	5	P05412,P00441,P03372,Q92731,P38398	Pred	0.000462939	0.00471751
P07814	EPRS	2058	REACTOME	Activation of ATR in response to replication stress	146	132	37	5	P35249,P24941,P15927,P35244,P27694	Pred	3.29156e-05	0.00056001
P07814	EPRS	2058	REACTOME	Activation of NF-kappaB in B cells	146	132	64	7	O14920,O00221,Q04206,Q9UKB1,Q13616,Q15653,Q13200	Pred	3.54063e-06	8.60062e-05
P07814	EPRS	2058	REACTOME	Activation of the pre-replicative complex	146	132	33	4	P24941,P15927,P35244,P27694	Pred	0.000325425	0.00357465
P07814	EPRS	2058	REACTOME	Adaptive Immune System	146	132	753	22	O43318,O14920,O00221,Q14999,Q04206,Q9BV68,Q9UKB1,Q13616,Q99558,P46934,P19320,P63104,Q15653,P60953,Q13200,Q7Z6Z7,P13612,Q9NRD1,P27824,Q15370,P22314,Q13618	Pred	6.10675e-06	0.000136412
P07814	EPRS	2058	REACTOME	Antigen processing: Ubiquitination & Proteasome degradation	146	132	307	11	Q14999,Q9BV68,Q9UKB1,Q13616,P46934,Q13200,Q7Z6Z7,Q9NRD1,Q15370,P22314,Q13618	Pred	0.00028117	0.00318553
P07814	EPRS	2058	REACTOME	C-type lectin receptors (CLRs)	146	132	130	10	O43318,O14920,Q04206,Q15750,Q9UKB1,Q13616,Q99558,Q13200,Q01201,Q00653	Pred	7.55321e-07	2.29199e-05
P07814	EPRS	2058	REACTOME	Cellular responses to external stimuli	146	132	500	20	O94817,P05412,P00441,O95816,Q04206,P24941,P15927,Q9H492,P60520,Q13200,P35244,P14921,P07900,Q15022,Q15910,P21796,Q15370,Q99496,Q9UL18,P27694	Pred	1.36441e-07	5.17649e-06
P07814	EPRS	2058	REACTOME	Cellular responses to stress	146	132	415	16	P05412,P00441,O95816,Q04206,P24941,P15927,Q13200,P35244,P14921,P07900,Q15022,Q15910,Q15370,Q99496,Q9UL18,P27694	Pred	4.3824e-06	0.000103073
P07814	EPRS	2058	REACTOME	Cellular Senescence	146	132	192	8	P05412,Q04206,P24941,P14921,Q15022,Q15910,Q99496,Q9UL18	Pred	0.000736198	0.00676242
P07814	EPRS	2058	REACTOME	Citric acid cycle (TCA cycle)	146	132	22	4	P36957,P50213,P09622,P31040	Pred	6.34045e-05	0.000959044
P07814	EPRS	2058	REACTOME	Class I MHC mediated antigen processing & presentation	146	132	359	13	O14920,Q14999,Q9BV68,Q9UKB1,Q13616,P46934,Q13200,Q7Z6Z7,Q9NRD1,P27824,Q15370,P22314,Q13618	Pred	6.96254e-05	0.00103502
P07814	EPRS	2058	REACTOME	CLEC7A (Dectin-1) signaling	146	132	90	10	O43318,O14920,Q04206,Q15750,Q9UKB1,Q13616,Q99558,Q13200,Q01201,Q00653	Pred	2.28169e-08	1.06775e-06
P07814	EPRS	2058	REACTOME	Cytokine Signaling in Immune system	146	132	666	23	P02751,O43318,P05412,P00441,P05161,O14920,P17987,Q04206,Q15750,P40222,Q9UKB1,Q13616,Q99558,P46934,P19320,P63104,Q15653,P60953,Q13200,P07900,P27824,Q01201,Q00653	Pred	2.01815e-07	7.30105e-06
P07814	EPRS	2058	REACTOME	Cytosolic sensors of pathogen-associated DNA	146	132	62	6	O14920,Q32MZ4,Q04206,Q15653,Q9Y572,Q00653	Pred	3.68336e-05	0.000614195
P07814	EPRS	2058	REACTOME	Cytosolic tRNA aminoacylation	146	132	24	12	O43324,O43776,Q9P2J5,Q13155,P47897,Q15046,P41252,P41250,Q12904,P54136,P56192,P14868	Known; Pred	1.67186e-18	4.19474e-16
P07814	EPRS	2058	REACTOME	DDX58/IFIH1-mediated induction of interferon-alpha/beta	146	132	71	7	P05161,O14920,Q04206,Q15653,Q14164,Q9NQC7,Q00653	Pred	7.14789e-06	0.000156126
P07814	EPRS	2058	REACTOME	Dectin-1 mediated noncanonical NF-kB signaling	146	132	58	7	Q04206,Q9UKB1,Q13616,Q99558,Q13200,Q01201,Q00653	Pred	1.80211e-06	4.83714e-05
P07814	EPRS	2058	REACTOME	DNA Damage Bypass	146	132	49	5	P05161,P35249,P15927,P35244,P27694	Pred	0.000130674	0.00172448
P07814	EPRS	2058	REACTOME	DNA Replication	146	132	125	7	P35249,Q13616,P24941,P15927,Q13200,P35244,P27694	Pred	0.000272919	0.00311131
P07814	EPRS	2058	REACTOME	Downstream signaling events of B Cell Receptor (BCR)	146	132	76	7	O14920,O00221,Q04206,Q9UKB1,Q13616,Q15653,Q13200	Pred	1.12684e-05	0.000229236
P07814	EPRS	2058	REACTOME	Downstream TCR signaling	146	132	99	6	O43318,O14920,Q04206,Q9UKB1,Q13616,Q13200	Pred	0.000495017	0.00497239
P07814	EPRS	2058	REACTOME	ESR-mediated signaling	146	132	219	9	P00533,P05412,P03372,O14980,P17844,Q92731,Q9UKV8,P07900,Q9UL18	Pred	0.000380173	0.00404253
P07814	EPRS	2058	REACTOME	Extension of Telomeres	146	132	30	4	P35249,P15927,P35244,P27694	Pred	0.000223116	0.00264828
P07814	EPRS	2058	REACTOME	Fc epsilon receptor (FCERI) signaling	146	132	145	8	O43318,P05412,O14920,Q04206,Q15750,Q9UKB1,Q13616,Q13200	Pred	0.000110164	0.00150099
P07814	EPRS	2058	REACTOME	FCERI mediated NF-kB activation	146	132	103	7	O43318,O14920,Q04206,Q15750,Q9UKB1,Q13616,Q13200	Pred	8.14807e-05	0.00117369
P07814	EPRS	2058	REACTOME	G2/M Checkpoints	146	132	166	8	P35249,P63104,P38398,P24941,P15927,Q13200,P35244,P27694	Pred	0.000279348	0.00317077
P07814	EPRS	2058	REACTOME	G2/M DNA damage checkpoint	146	132	95	6	P35249,P63104,P38398,P15927,P35244,P27694	Pred	0.000396778	0.00418363
P07814	EPRS	2058	REACTOME	G2/M Transition	146	132	191	8	O14965,O14980,P07437,Q9UKB1,Q13616,P24941,Q13200,P07900	Pred	0.000711472	0.00658745
P07814	EPRS	2058	REACTOME	Gene expression (Transcription)	146	132	1287	28	P00533,O14965,P05412,P03372,O75533,P35249,Q9UQL6,P26368,Q13616,Q92731,Q9UKV8,P63104,P38398,Q6P1J9,P46937,P24941,P15927,Q13200,P35244,Q00535,Q15022,P13612,Q8IXH7,Q15910,Q15370,Q99496,Q9UL18,P27694	Pred	7.20309e-05	0.00106372
P07814	EPRS	2058	REACTOME	Generic Transcription Pathway	146	132	1064	25	P00533,O14965,P05412,P03372,P35249,Q9UQL6,Q13616,Q92731,Q9UKV8,P63104,P38398,P46937,P24941,P15927,Q13200,P35244,Q00535,Q15022,P13612,Q8IXH7,Q15910,Q15370,Q99496,Q9UL18,P27694	Pred	5.54984e-05	0.000860494
P07814	EPRS	2058	REACTOME	HDR through Homologous Recombination (HRR)	146	132	67	5	P35249,P38398,P15927,P35244,P27694	Pred	0.000572389	0.00556448
P07814	EPRS	2058	REACTOME	HDR through Single Strand Annealing (SSA)	146	132	37	5	P35249,P38398,P15927,P35244,P27694	Pred	3.29156e-05	0.00056001
P07814	EPRS	2058	REACTOME	Homologous DNA Pairing and Strand Exchange	146	132	42	5	P35249,P38398,P15927,P35244,P27694	Pred	6.16883e-05	0.000937559
P07814	EPRS	2058	REACTOME	HSF1 activation	146	132	12	4	P15927,P35244,P07900,P27694	Pred	4.6409e-06	0.000108201
P07814	EPRS	2058	REACTOME	IkBA variant leads to EDA-ID	146	132	7	3	O14920,Q04206,Q00653	Pred	3.4325e-05	0.000579393
P07814	EPRS	2058	REACTOME	Immune System	146	132	1929	43	P02751,O15264,O43318,P05412,P00441,P05161,O00560,P07437,O14920,O00221,P27105,Q14999,Q32MZ4,P17987,Q04206,Q15750,P40222,Q9BV68,Q9UKB1,Q13616,Q99558,P46934,P19320,P63104,Q15653,P60953,Q13200,P07900,Q7Z6Z7,P13612,Q14164,Q9NRD1,P27824,Q15370,P21281,P13473,Q9NQC7,Q01201,P22314,Q5T9A4,Q9Y572,Q13618,Q00653	Pred	1.86443e-07	6.80612e-06
P07814	EPRS	2058	REACTOME	Innate Immune System	146	132	1005	27	O15264,O43318,P05412,P05161,O00560,P07437,O14920,P27105,Q32MZ4,Q04206,Q15750,Q9UKB1,Q13616,Q99558,Q15653,P60953,Q13200,P07900,Q7Z6Z7,Q14164,P21281,P13473,Q9NQC7,Q01201,Q5T9A4,Q9Y572,Q00653	Pred	2.2412e-06	5.82923e-05
P07814	EPRS	2058	REACTOME	Interleukin-1 family signaling	146	132	134	9	O43318,O14920,Q04206,Q15750,Q9UKB1,Q13616,Q15653,Q13200,Q00653	Pred	8.43402e-06	0.000179339
P07814	EPRS	2058	REACTOME	Interleukin-1 signaling	146	132	97	9	O43318,O14920,Q04206,Q15750,Q9UKB1,Q13616,Q15653,Q13200,Q00653	Pred	5.65876e-07	1.7879e-05
P07814	EPRS	2058	REACTOME	Interleukin-17 signaling	146	132	66	6	O43318,P05412,O14920,Q15750,Q9UKB1,Q13616	Pred	5.26716e-05	0.000822687
P07814	EPRS	2058	REACTOME	Intracellular signaling by second messengers	146	132	264	11	P00533,P05412,P03372,Q92731,P46934,Q9UKV8,Q13200,Q15022,Q15910,Q99496,Q9UL18	Pred	7.48953e-05	0.00109896
P07814	EPRS	2058	REACTOME	MAP kinase activation	146	132	59	6	O43318,P05412,O14920,Q15750,Q9UKB1,Q13616	Pred	2.76742e-05	0.00048475
P07814	EPRS	2058	REACTOME	MAP3K8 (TPL2)-dependent MAPK1/3 activation	146	132	14	3	O14920,Q9UKB1,Q13616	Pred	0.000338919	0.00369076
P07814	EPRS	2058	REACTOME	MAPK6/MAPK4 signaling	146	132	87	6	P05412,O14980,Q9UKV8,P60953,Q13200,Q9UL18	Pred	0.000246221	0.00286477
P07814	EPRS	2058	REACTOME	Metabolism of proteins	146	132	1849	45	P02751,O43318,O43324,O43776,P04844,P03372,Q14999,P17987,Q04206,Q92905,Q15750,P17844,P62750,Q9UKB1,Q13616,Q9P2J5,P38398,Q6P1J9,Q13155,P47897,Q15046,Q9H0W5,P41252,Q13200,P41250,Q02878,P29692,Q12904,Q15022,Q14164,P54136,Q9NRD1,P21796,P27824,Q15370,P08243,P56192,Q9NQC7,P22314,Q99496,P27694,P26641,P14868,Q13618,Q00653	Known; Pred	5.53338e-09	3.01237e-07
P07814	EPRS	2058	REACTOME	Mitochondrial tRNA aminoacylation	146	132	14	3	P47897,Q15046,P41250	Pred	0.000338919	0.00369076
P07814	EPRS	2058	REACTOME	Mitotic G2-G2/M phases	146	132	193	8	O14965,O14980,P07437,Q9UKB1,Q13616,P24941,Q13200,P07900	Pred	0.000761612	0.00694792
P07814	EPRS	2058	REACTOME	MyD88 cascade initiated on plasma membrane	146	132	80	9	O43318,P05412,O14920,Q04206,Q15750,Q9UKB1,Q13616,Q15653,Q00653	Pred	1.06107e-07	4.14808e-06
P07814	EPRS	2058	REACTOME	MyD88 dependent cascade initiated on endosome	146	132	87	9	O43318,P05412,O14920,Q04206,Q15750,Q9UKB1,Q13616,Q15653,Q00653	Pred	2.2112e-07	7.90719e-06
P07814	EPRS	2058	REACTOME	MyD88-independent TLR4 cascade	146	132	92	11	O43318,P05412,O14920,Q04206,Q15750,Q9UKB1,Q13616,Q15653,Q14164,Q9Y572,Q00653	Pred	1.98696e-09	1.20334e-07
P07814	EPRS	2058	REACTOME	MyD88:MAL(TIRAP) cascade initiated on plasma membrane	146	132	90	9	O43318,P05412,O14920,Q04206,Q15750,Q9UKB1,Q13616,Q15653,Q00653	Pred	2.96797e-07	1.02005e-05
P07814	EPRS	2058	REACTOME	Neddylation	146	132	232	9	Q14999,Q92905,Q9UKB1,Q13616,Q9H0W5,Q13200,Q9NRD1,Q15370,Q13618	Pred	0.000577723	0.00560821
P07814	EPRS	2058	REACTOME	NIK-->noncanonical NF-kB signaling	146	132	57	6	Q9UKB1,Q13616,Q99558,Q13200,Q01201,Q00653	Pred	2.26595e-05	0.000411049
P07814	EPRS	2058	REACTOME	Non-genomic estrogen signaling	146	132	73	5	P00533,P03372,O14980,Q92731,P07900	Pred	0.000848269	0.00754841
P07814	EPRS	2058	REACTOME	NOD1/2 Signaling Pathway	146	132	34	5	O15264,O43318,O14920,Q15750,Q9NQC7	Pred	2.15285e-05	0.000394157
P07814	EPRS	2058	REACTOME	Nucleotide-binding domain, leucine rich repeat containing receptor (NLR) signaling	146	132	53	7	O15264,O43318,O14920,Q04206,Q15750,Q9NQC7,Q00653	Pred	9.63438e-07	2.83032e-05
P07814	EPRS	2058	REACTOME	PIP3 activates AKT signaling	146	132	236	11	P00533,P05412,P03372,Q92731,P46934,Q9UKV8,Q13200,Q15022,Q15910,Q99496,Q9UL18	Pred	2.70162e-05	0.0004755
P07814	EPRS	2058	REACTOME	Post-translational protein modification	146	132	1322	27	P02751,O43318,P04844,P03372,Q14999,Q04206,Q92905,Q15750,P17844,Q9UKB1,Q13616,P38398,Q6P1J9,Q9H0W5,Q13200,Q15022,Q14164,Q9NRD1,P21796,P27824,Q15370,Q9NQC7,P22314,Q99496,P27694,Q13618,Q00653	Pred	0.0002829	0.00320128
P07814	EPRS	2058	REACTOME	Presynaptic phase of homologous DNA pairing and strand exchange	146	132	39	5	P35249,P38398,P15927,P35244,P27694	Pred	4.27784e-05	0.0006939
P07814	EPRS	2058	REACTOME	Processing of DNA double-strand break ends	146	132	98	6	P35249,P38398,P24941,P15927,P35244,P27694	Pred	0.000468853	0.00476565
P07814	EPRS	2058	REACTOME	PTEN Regulation	146	132	128	8	P05412,P46934,Q9UKV8,Q13200,Q15022,Q15910,Q99496,Q9UL18	Pred	4.56502e-05	0.000733022
P07814	EPRS	2058	REACTOME	Pyruvate metabolism and Citric Acid (TCA) cycle	146	132	52	5	P36957,P50213,P21796,P09622,P31040	Pred	0.000173837	0.00216752
P07814	EPRS	2058	REACTOME	Recognition of DNA damage by PCNA-containing replication complex	146	132	31	4	P35249,P15927,P35244,P27694	Pred	0.000254175	0.00293879
P07814	EPRS	2058	REACTOME	Regulation of TP53 Activity	146	132	159	8	O14965,P35249,P38398,P24941,P15927,P35244,Q00535,P27694	Pred	0.00020831	0.00250807
P07814	EPRS	2058	REACTOME	Regulation of TP53 Activity through Phosphorylation	146	132	92	8	O14965,P35249,P38398,P24941,P15927,P35244,Q00535,P27694	Pred	4.02767e-06	9.59002e-05
P07814	EPRS	2058	REACTOME	Resolution of Abasic Sites (AP sites)	146	132	36	4	P35249,P15927,P35244,P27694	Pred	0.000457605	0.00467739
P07814	EPRS	2058	REACTOME	RIP-mediated NFkB activation via ZBP1	146	132	17	5	O14920,Q04206,Q15653,Q9Y572,Q00653	Pred	5.49574e-07	1.74556e-05
P07814	EPRS	2058	REACTOME	RNA Polymerase II Transcription	146	132	1186	27	P00533,O14965,P05412,P03372,P35249,Q9UQL6,P26368,Q13616,Q92731,Q9UKV8,P63104,P38398,Q6P1J9,P46937,P24941,P15927,Q13200,P35244,Q00535,Q15022,P13612,Q8IXH7,Q15910,Q15370,Q99496,Q9UL18,P27694	Pred	4.5841e-05	0.000735748
P07814	EPRS	2058	REACTOME	S Phase	146	132	157	7	P35249,Q13616,P24941,P15927,Q13200,P35244,P27694	Pred	0.00106817	0.00902615
P07814	EPRS	2058	REACTOME	Signal Transduction	146	132	2161	37	P00533,P02751,O15264,O43318,P05412,P03372,O14980,P04629,O14920,Q9BXB1,Q04206,Q15750,P17844,Q13616,Q92731,P26599,P46934,Q9UKV8,P63104,Q5S007,P60953,Q6P1J9,P46937,P24941,Q13200,Q00535,P07900,Q15022,Q16513,Q15910,P21281,P56945,Q9NQC7,Q99496,Q9UL18,P09622,Q13618	Pred	0.000608558	0.00584689
P07814	EPRS	2058	REACTOME	Signaling by ERBB4	146	132	41	4	P00533,P03372,P46934,P46937	Pred	0.000756619	0.00691231
P07814	EPRS	2058	REACTOME	Signaling by Interleukins	146	132	450	19	P02751,O43318,P05412,P00441,O14920,P17987,Q04206,Q15750,P40222,Q9UKB1,Q13616,P19320,P63104,Q15653,P60953,Q13200,P07900,P27824,Q00653	Pred	1.25764e-07	4.81978e-06
P07814	EPRS	2058	REACTOME	Signaling by NOTCH	146	132	72	5	P00533,P05412,Q9UKV8,P63104,Q9UL18	Pred	0.000796549	0.00718666
P07814	EPRS	2058	REACTOME	Signaling by Nuclear Receptors	146	132	260	10	P00533,P05412,P03372,O14980,P17844,Q92731,Q9UKV8,P07900,Q9UL18,P09622	Pred	0.000305877	0.00340741
P07814	EPRS	2058	REACTOME	Signaling by Receptor Tyrosine Kinases	146	132	409	12	P00533,P02751,O15264,P03372,P04629,P26599,P46934,P60953,P46937,P07900,P21281,P56945	Pred	0.000895116	0.00787329
P07814	EPRS	2058	REACTOME	Signaling by the B Cell Receptor (BCR)	146	132	127	7	O14920,O00221,Q04206,Q9UKB1,Q13616,Q15653,Q13200	Pred	0.000300774	0.00336012
P07814	EPRS	2058	REACTOME	Signaling by WNT	146	132	308	10	O43318,O14980,Q9BXB1,Q13616,Q9UKV8,P63104,Q6P1J9,Q13200,Q9UL18,Q13618	Pred	0.00113816	0.00945741
P07814	EPRS	2058	REACTOME	SUMO E3 ligases SUMOylate target proteins	146	132	159	9	P03372,Q04206,P17844,P38398,Q15022,Q14164,Q99496,P27694,Q00653	Pred	3.32341e-05	0.000564509
P07814	EPRS	2058	REACTOME	SUMOylation	146	132	165	9	P03372,Q04206,P17844,P38398,Q15022,Q14164,Q99496,P27694,Q00653	Pred	4.44593e-05	0.000716658
P07814	EPRS	2058	REACTOME	Synthesis of DNA	146	132	116	7	P35249,Q13616,P24941,P15927,Q13200,P35244,P27694	Pred	0.000172027	0.0021489
P07814	EPRS	2058	REACTOME	tRNA Aminoacylation	146	132	35	12	O43324,O43776,Q9P2J5,Q13155,P47897,Q15046,P41252,P41250,Q12904,P54136,P56192,P14868	Known; Pred	4.69694e-16	8.64839e-14
P07814	EPRS	2058	REACTOME	TAK1 activates NFkB by phosphorylation and activation of IKKs complex	146	132	32	6	O43318,O14920,Q04206,Q15750,Q15653,Q00653	Pred	6.95893e-07	2.13251e-05
P07814	EPRS	2058	REACTOME	TCR signaling	146	132	117	6	O43318,O14920,Q04206,Q9UKB1,Q13616,Q13200	Pred	0.00119197	0.0097924
P07814	EPRS	2058	REACTOME	Termination of translesion DNA synthesis	146	132	32	5	P05161,P35249,P15927,P35244,P27694	Pred	1.58349e-05	0.000304846
P07814	EPRS	2058	REACTOME	TNF signaling	146	132	42	4	O43318,O14920,Q15750,Q9NQC7	Pred	0.00082977	0.00742167
P07814	EPRS	2058	REACTOME	TNFR1-induced NFkappaB signaling	146	132	30	4	O43318,O14920,Q15750,Q9NQC7	Pred	0.000223116	0.00264828
P07814	EPRS	2058	REACTOME	TNFR2 non-canonical NF-kB	146	132	97	6	Q9UKB1,Q13616,Q99558,Q13200,Q01201,Q00653	Pred	0.000443779	0.00456999
P07814	EPRS	2058	REACTOME	Toll Like Receptor 10 (TLR10) Cascade	146	132	80	9	O43318,P05412,O14920,Q04206,Q15750,Q9UKB1,Q13616,Q15653,Q00653	Pred	1.06107e-07	4.14808e-06
P07814	EPRS	2058	REACTOME	Toll Like Receptor 2 (TLR2) Cascade	146	132	93	9	O43318,P05412,O14920,Q04206,Q15750,Q9UKB1,Q13616,Q15653,Q00653	Pred	3.94021e-07	1.30595e-05
P07814	EPRS	2058	REACTOME	Toll Like Receptor 3 (TLR3) Cascade	146	132	88	11	O43318,P05412,O14920,Q04206,Q15750,Q9UKB1,Q13616,Q15653,Q14164,Q9Y572,Q00653	Pred	1.22424e-09	7.77511e-08
P07814	EPRS	2058	REACTOME	Toll Like Receptor 4 (TLR4) Cascade	146	132	122	11	O43318,P05412,O14920,Q04206,Q15750,Q9UKB1,Q13616,Q15653,Q14164,Q9Y572,Q00653	Pred	4.01431e-08	1.75331e-06
P07814	EPRS	2058	REACTOME	Toll Like Receptor 5 (TLR5) Cascade	146	132	80	9	O43318,P05412,O14920,Q04206,Q15750,Q9UKB1,Q13616,Q15653,Q00653	Pred	1.06107e-07	4.14808e-06
P07814	EPRS	2058	REACTOME	Toll Like Receptor 7/8 (TLR7/8) Cascade	146	132	87	9	O43318,P05412,O14920,Q04206,Q15750,Q9UKB1,Q13616,Q15653,Q00653	Pred	2.2112e-07	7.90719e-06
P07814	EPRS	2058	REACTOME	Toll Like Receptor 9 (TLR9) Cascade	146	132	91	9	O43318,P05412,O14920,Q04206,Q15750,Q9UKB1,Q13616,Q15653,Q00653	Pred	3.26583e-07	1.11049e-05
P07814	EPRS	2058	REACTOME	Toll Like Receptor TLR1:TLR2 Cascade	146	132	93	9	O43318,P05412,O14920,Q04206,Q15750,Q9UKB1,Q13616,Q15653,Q00653	Pred	3.94021e-07	1.30595e-05
P07814	EPRS	2058	REACTOME	Toll Like Receptor TLR6:TLR2 Cascade	146	132	90	9	O43318,P05412,O14920,Q04206,Q15750,Q9UKB1,Q13616,Q15653,Q00653	Pred	2.96797e-07	1.02005e-05
P07814	EPRS	2058	REACTOME	Toll-like Receptor Cascades	146	132	148	11	O43318,P05412,O14920,Q04206,Q15750,Q9UKB1,Q13616,Q15653,Q14164,Q9Y572,Q00653	Pred	2.92655e-07	1.00765e-05
P07814	EPRS	2058	REACTOME	Transcription-Coupled Nucleotide Excision Repair (TC-NER)	146	132	78	5	P35249,Q92905,P15927,P35244,P27694	Pred	0.00114528	0.00950519
P07814	EPRS	2058	REACTOME	Transcriptional Regulation by E2F6	146	132	34	4	P38398,Q15022,Q15910,Q99496	Pred	0.000365945	0.00392385
P07814	EPRS	2058	REACTOME	Transcriptional Regulation by TP53	146	132	358	14	O14965,P05412,P35249,Q9UKV8,P63104,P38398,P24941,P15927,P35244,Q00535,Q8IXH7,Q15370,Q9UL18,P27694	Pred	1.5437e-05	0.000298521
P07814	EPRS	2058	REACTOME	Translation	146	132	260	16	O43324,O43776,P62750,Q9P2J5,Q13155,P47897,Q15046,P41252,P41250,Q02878,P29692,Q12904,P54136,P56192,P26641,P14868	Known; Pred	7.72691e-09	4.06391e-07
P07814	EPRS	2058	REACTOME	Translesion synthesis by POLI	146	132	17	4	P35249,P15927,P35244,P27694	Pred	2.14544e-05	0.000392929
P07814	EPRS	2058	REACTOME	Translesion synthesis by POLK	146	132	17	4	P35249,P15927,P35244,P27694	Pred	2.14544e-05	0.000392929
P07814	EPRS	2058	REACTOME	Translesion synthesis by REV1	146	132	16	4	P35249,P15927,P35244,P27694	Pred	1.65356e-05	0.000316001
P07814	EPRS	2058	REACTOME	Translesion synthesis by Y family DNA polymerases bypasses lesions on DNA template	146	132	39	5	P05161,P35249,P15927,P35244,P27694	Pred	4.27784e-05	0.0006939
P07814	EPRS	2058	REACTOME	TRAF6 mediated induction of NFkB and MAP kinases upon TLR7/8 or 9 activation	146	132	86	9	O43318,P05412,O14920,Q04206,Q15750,Q9UKB1,Q13616,Q15653,Q00653	Pred	1.99939e-07	7.24242e-06
P07814	EPRS	2058	REACTOME	TRAF6 mediated NF-kB activation	146	132	24	4	O14920,Q04206,Q15653,Q00653	Pred	9.06711e-05	0.00128158
P07814	EPRS	2058	REACTOME	TRIF(TICAM1)-mediated TLR4 signaling	146	132	92	11	O43318,P05412,O14920,Q04206,Q15750,Q9UKB1,Q13616,Q15653,Q14164,Q9Y572,Q00653	Pred	1.98696e-09	1.20334e-07
P07814	EPRS	2058	REACTOME	ZBP1(DAI) mediated induction of type I IFNs	146	132	21	5	O14920,Q04206,Q15653,Q9Y572,Q00653	Pred	1.74947e-06	4.71357e-05
P07814	EPRS	2058	stke	Fas Signaling Pathway	146	132	69	5	P00533,O00221,Q15653,Q00653,P27708	Pred	0.000655447	0.0061805
P07814	EPRS	2058	stke	G alpha 13 Pathway	146	132	31	5	O14920,O00221,Q15653,P60953,Q00653	Pred	1.34695e-05	0.000266245
P07814	EPRS	2058	stke	G alpha q Pathway	146	132	18	3	O00221,Q15653,Q00653	Pred	0.00073762	0.00677383
P07814	EPRS	2058	stke	Interleukin 1 (IL-1) Pathway	146	132	61	8	P05412,O95433,O00221,Q04206,Q15750,Q15653,Q13155,Q00653	Pred	1.65624e-07	6.13612e-06
P07814	EPRS	2058	stke	Mitochondrial Pathway of Apoptosis: Caspases	146	132	70	5	O14920,Q15750,P07900,P21796,P27708	Pred	0.000700208	0.00650292
P07814	EPRS	2058	stke	Seven Transmembrane Receptor Signaling Through beta-Arrestin	146	132	26	5	O95433,O00221,Q15653,Q13155,Q00653	Pred	5.43041e-06	0.000123524
P07814	EPRS	2058	stke	Toll-Like Receptor Pathway	146	132	74	8	P05412,O95433,O00221,Q15750,Q15653,Q13155,Q14164,Q00653	Pred	7.59358e-07	2.30264e-05
P07814	EPRS	2058	stke	Transforming Growth Factor (TGF) beta Pathway	146	132	17	3	O95433,Q13155,P41250	Pred	0.000619245	0.00591646
P07814	EPRS	2058	stke	Tumor Necrosis Factor Pathway	146	132	30	5	P05412,O00221,Q04206,Q15653,Q00653	Pred	1.13889e-05	0.000231313
P07814	EPRS	2058	systems-biology.org	adipocyte_v2.1	146	132	378	16	P05412,P04406,O14920,O00221,Q04206,P35610,Q9UKB1,Q99558,P63104,Q15653,Q14164,Q15370,Q9Y572,Q00653,P31040,P27708	Pred	1.30974e-06	3.67988e-05
P07814	EPRS	2058	systems-biology.org	beta_cell_v2.3	146	132	481	14	O15264,P05412,P00441,P04406,O14920,Q04206,P35610,P63104,Q15653,Q15370,Q9Y572,Q00653,P31040,P27708	Pred	0.000359609	0.00387006
P07814	EPRS	2058	systems-biology.org	hepatocyte_v2.9	146	132	410	17	P05412,P00441,P04406,O14920,O00221,Q04206,P35610,Q9UKB1,Q99558,P63104,Q15653,Q14164,Q15370,Q9Y572,Q00653,P31040,P27708	Pred	7.91684e-07	2.38798e-05
P07814	EPRS	2058	systems-biology.org	Macrophage_Map_Update_ver2_re	146	132	680	18	O15264,O43318,P05412,P00441,P04406,O14920,O00221,Q04206,Q15750,P35610,P26599,Q99558,P63104,Q15653,Q14164,Q9Y572,Q00653,P31040	Pred	0.000164854	0.00207601
P07814	EPRS	2058	systems-biology.org	Skeletal_muscle_v2.9	146	132	433	17	P05412,P00441,P04406,O14920,O00221,Q04206,P35610,Q9UKB1,Q99558,P63104,Q15653,Q14164,Q15370,Q9Y572,Q00653,P31040,P27708	Pred	1.67661e-06	4.54856e-05
P07814	EPRS	2058	systems-biology.org	Toll-Like_receptor_signaling_network	146	132	608	21	P00533,P02751,O43318,P05412,O14920,O00221,Q04206,Q15750,P17844,Q9UKB1,Q99558,P63104,P60953,P38398,Q00535,P07900,Q14164,P56945,Q9NQC7,Q9Y572,P27694	Pred	7.33331e-07	2.23325e-05
P07814	EPRS	2058	SignaLink2.0	WNT/Wingless(non-core)	146	132	20	4	O43318,Q9UKB1,Q5S007,Q6P1J9	Pred	4.2659e-05	0.000692124
P07814	EPRS	2058	SIGNOR2.0	SIGNOR-NFKBC	146	132	25	4	O43318,O14920,Q04206,Q9NQC7	Pred	0.0001071	0.00146753
P07814	EPRS	2058	SIGNOR2.0	SIGNOR-TLR	146	132	36	4	O43318,O14920,Q04206,Q14164	Pred	0.000457605	0.00467739
P07814	EPRS	2058	SMPDB	2-ketoglutarate dehydrogenase complex deficiency	146	132	21	4	P36957,P50213,P09622,P31040	Pred	5.22848e-05	0.000818026
P07814	EPRS	2058	SMPDB	Aspartate Metabolism	146	132	13	4	O43776,P08243,P14868,P27708	Pred	6.65105e-06	0.000146792
P07814	EPRS	2058	SMPDB	Canavan Disease	146	132	13	4	O43776,P08243,P14868,P27708	Pred	6.65105e-06	0.000146792
P07814	EPRS	2058	SMPDB	Citric Acid Cycle	146	132	21	4	P36957,P50213,P09622,P31040	Pred	5.22848e-05	0.000818026
P07814	EPRS	2058	SMPDB	Congenital lactic acidosis	146	132	21	4	P36957,P50213,P09622,P31040	Pred	5.22848e-05	0.000818026
P07814	EPRS	2058	SMPDB	Fumarase deficiency	146	132	21	4	P36957,P50213,P09622,P31040	Pred	5.22848e-05	0.000818026
P07814	EPRS	2058	SMPDB	Glutaminolysis and Cancer	146	132	37	4	P36957,P50213,P09622,P31040	Pred	0.000509082	0.00507948
P07814	EPRS	2058	SMPDB	Hypoacetylaspartia	146	132	13	4	O43776,P08243,P14868,P27708	Pred	6.65105e-06	0.000146792
P07814	EPRS	2058	SMPDB	Intracellular Signalling Through Adenosine Receptor A2a and Adenosine	146	132	37	4	P05412,O14920,P60953,Q00653	Pred	0.000509082	0.00507948
P07814	EPRS	2058	SMPDB	Intracellular Signalling Through Adenosine Receptor A2b and Adenosine	146	132	37	4	P05412,O14920,P60953,Q00653	Pred	0.000509082	0.00507948
P07814	EPRS	2058	SMPDB	Mitochondrial complex II deficiency	146	132	21	4	P36957,P50213,P09622,P31040	Pred	5.22848e-05	0.000818026
P07814	EPRS	2058	SMPDB	Pyruvate dehydrogenase deficiency (E2)	146	132	21	4	P36957,P50213,P09622,P31040	Pred	5.22848e-05	0.000818026
P07814	EPRS	2058	SMPDB	Pyruvate dehydrogenase deficiency (E3)	146	132	21	4	P36957,P50213,P09622,P31040	Pred	5.22848e-05	0.000818026
P07814	EPRS	2058	SMPDB	The oncogenic action of 2-hydroxyglutarate	146	132	27	4	P36957,P50213,P09622,P31040	Pred	0.000146276	0.00188684
P07814	EPRS	2058	SMPDB	The oncogenic action of D-2-hydroxyglutarate in Hydroxygluaricaciduria	146	132	30	4	P36957,P50213,P09622,P31040	Pred	0.000223116	0.00264828
P07814	EPRS	2058	SMPDB	The oncogenic action of Fumarate	146	132	31	4	P36957,P50213,P09622,P31040	Pred	0.000254175	0.00293879
P07814	EPRS	2058	SMPDB	The oncogenic action of L-2-hydroxyglutarate in Hydroxygluaricaciduria	146	132	29	4	P36957,P50213,P09622,P31040	Pred	0.000194886	0.00237775
P07814	EPRS	2058	SMPDB	The oncogenic action of Succinate	146	132	31	4	P36957,P50213,P09622,P31040	Pred	0.000254175	0.00293879
P07814	EPRS	2058	SMPDB	Warburg Effect	146	132	45	5	P04406,P36957,P50213,P09622,P31040	Pred	8.64752e-05	0.00123283
P07814	EPRS	2058	Spike	MAPK signaling	146	132	61	6	P00533,O43318,P05412,O14920,Q15750,P60953	Pred	3.35449e-05	0.000568767
P07814	EPRS	2058	Spike	NFkB Signaling Network	146	132	93	11	O43318,P05161,O14920,O00221,Q04206,P19320,Q15653,Q14164,Q9NQC7,Q01201,Q00653	Pred	2.23433e-09	1.33859e-07
P07814	EPRS	2058	Spike	RAS signaling and tumorigenesis	146	132	87	7	P00533,P05412,P04629,P60953,P14921,Q00535,P56945	Pred	2.74694e-05	0.000482039
P07814	EPRS	2058	Spike	TLR Signaling	146	132	103	7	O43318,P05412,P05161,O14920,Q99558,Q14164,Q00653	Pred	8.14807e-05	0.00117369
P07814	EPRS	2058	WikiPathways	AGE/RAGE	146	132	66	6	P00533,P05412,P00441,O14920,Q04206,P60953	Pred	5.26716e-05	0.000822687
P07814	EPRS	2058	WikiPathways	Amino Acid metabolism	146	132	89	7	P36957,P41252,P54136,P08243,P09622,P31040,P27708	Known; Pred	3.18535e-05	0.000544759
P07814	EPRS	2058	WikiPathways	Aryl Hydrocarbon Receptor	146	132	76	6	P00533,P05412,P03372,Q04206,P24941,P07900	Pred	0.000116703	0.00157389
P07814	EPRS	2058	WikiPathways	B Cell Receptor Signaling	146	132	97	6	O43318,P05412,O14920,Q04206,P60953,P14921	Pred	0.000443779	0.00456999
P07814	EPRS	2058	WikiPathways	Canonical NF-KB	146	132	8	3	O14920,O00221,Q04206	Pred	5.45136e-05	0.000847496
P07814	EPRS	2058	WikiPathways	Cardiac Hypertrophic Response	146	132	55	5	O43318,O14920,Q9UQL6,Q99558,Q14164	Pred	0.000227117	0.00268666
P07814	EPRS	2058	WikiPathways	Circadian rhythm related genes	146	132	195	10	P05412,P04629,Q9BXB1,Q16526,P17844,Q9UKB1,Q13616,Q49AN0,Q15910,Q01201	Pred	2.82254e-05	0.000492789
P07814	EPRS	2058	WikiPathways	DNA IR-damage and cellular response via ATR	146	132	79	5	O43324,P38398,P24941,P15927,P27694	Pred	0.00121289	0.00992827
P07814	EPRS	2058	WikiPathways	DNA Replication	146	132	42	5	P35249,P24941,P15927,P35244,P27694	Pred	6.16883e-05	0.000937559
P07814	EPRS	2058	WikiPathways	Ebola Virus Pathway on Host	146	132	124	9	P00533,Q04206,P46934,P60953,P13612,Q14164,P53675,Q01201,Q00653	Pred	4.46617e-06	0.000104696
P07814	EPRS	2058	WikiPathways	EBV LMP1 signaling	146	132	23	6	O43318,O14920,Q04206,Q99558,P07900,Q00653	Pred	8.35261e-08	3.35605e-06
P07814	EPRS	2058	WikiPathways	Estrogen signaling	146	132	21	3	P05412,P03372,O14920	Pred	0.0011759	0.0096928
P07814	EPRS	2058	WikiPathways	IL-1 signaling	146	132	55	7	O43318,P05412,O14920,Q04206,Q15750,Q99558,Q15653	Pred	1.24725e-06	3.52625e-05
P07814	EPRS	2058	WikiPathways	IL17 signaling	146	132	30	5	O43318,O14920,Q04206,Q99558,Q15653	Pred	1.13889e-05	0.000231313
P07814	EPRS	2058	WikiPathways	Integrated Breast Cancer	146	132	150	8	P00533,O14965,P05412,P03372,Q15750,P60953,P38398,P24941	Pred	0.000139453	0.0018173
P07814	EPRS	2058	WikiPathways	miR-509-3p alteration of YAP1/ECM axis	146	132	17	3	P02751,P46937,P56945	Pred	0.000619245	0.00591646
P07814	EPRS	2058	WikiPathways	miRNAs involvement in the immune response in sepsis	146	132	37	7	O43318,O14920,Q04206,Q15750,P19320,Q01201,Q00653	Pred	7.36003e-08	3.00112e-06
P07814	EPRS	2058	WikiPathways	MAPK Signaling	146	132	240	13	P00533,O15264,O43318,P05412,P04629,O14920,Q04206,Q15750,Q99558,Q5S007,P60953,Q01201,Q00653	Pred	9.18737e-07	2.7138e-05
P07814	EPRS	2058	WikiPathways	NLR Proteins	146	132	9	3	O43318,O14920,Q04206	Pred	8.11657e-05	0.00116988
P07814	EPRS	2058	WikiPathways	Non-genomic actions of 1,25 dihydroxyvitamin D3	146	132	71	7	O15264,P05412,P05161,O14920,P14921,Q01201,Q00653	Pred	7.14789e-06	0.000156126
P07814	EPRS	2058	WikiPathways	Osteopontin Signaling	146	132	13	3	O14920,Q04206,Q99558	Pred	0.000268274	0.0030688
P07814	EPRS	2058	WikiPathways	Parkinsons Disease	146	132	38	3	O15264,Q5S007,P22314	Known; Pred	0.00658222	0.0335704
P07814	EPRS	2058	WikiPathways	Photodynamic therapy-induced NF-kB survival signaling	146	132	35	5	O14920,Q04206,P19320,Q01201,Q00653	Pred	2.4914e-05	0.000444647
P07814	EPRS	2058	WikiPathways	RAC1/PAK1/p38/MMP2	146	132	68	6	P00533,P02751,O15264,O14920,Q04206,P46937	Pred	6.24125e-05	0.000947108
P07814	EPRS	2058	WikiPathways	RANKL/RANK (Receptor activator of NFKB (ligand)) Signaling	146	132	55	9	O43318,P05412,O14920,Q04206,Q15750,P19320,P60953,Q01201,Q00653	Pred	3.5991e-09	2.04873e-07
P07814	EPRS	2058	WikiPathways	Regulation of toll-like receptor signaling	146	132	139	9	O15264,O43318,P05412,O14920,Q04206,Q15750,Q14164,Q9NQC7,Q00653	Pred	1.13544e-05	0.000230755
P07814	EPRS	2058	WikiPathways	Retinoblastoma Gene in Cancer	146	132	87	6	O15264,P35249,P24941,P15927,P35244,P27694	Pred	0.000246221	0.00286477
P07814	EPRS	2058	WikiPathways	RIG-I-like Receptor Signaling	146	132	59	9	O94817,O15264,O43318,P05161,O14920,Q04206,Q15653,Q14164,Q9NQC7	Pred	6.87454e-09	3.65649e-07
P07814	EPRS	2058	WikiPathways	Senescence and Autophagy in Cancer	146	132	104	6	P02751,O94817,P05412,Q9H492,P60520,P13473	Pred	0.000643366	0.00609219
P07814	EPRS	2058	WikiPathways	Signal transduction through IL1R	146	132	33	6	O43318,P05412,O14920,Q04206,Q15750,Q99558	Pred	8.43517e-07	2.52241e-05
P07814	EPRS	2058	WikiPathways	Structural Pathway of Interleukin 1 (IL-1)	146	132	49	6	O43318,O14920,Q04206,Q15750,Q99558,Q15653	Pred	9.32885e-06	0.00019517
P07814	EPRS	2058	WikiPathways	T-Cell antigen Receptor (TCR) Signaling	146	132	90	6	O43318,P05412,O14920,Q04206,Q99558,P60953	Pred	0.000296176	0.00331948
P07814	EPRS	2058	WikiPathways	T-Cell antigen Receptor (TCR) pathway during Staphylococcus aureus infection	146	132	62	5	O43318,P05412,O95433,O14920,Q99558	Pred	0.000399284	0.00420032
P07814	EPRS	2058	WikiPathways	TCA Cycle (aka Krebs or citric acid cycle)	146	132	18	4	P36957,P50213,P09622,P31040	Pred	2.73686e-05	0.000480679
P07814	EPRS	2058	WikiPathways	TCA Cycle and Deficiency of Pyruvate Dehydrogenase complex (PDHc)	146	132	16	4	P36957,P50213,P09622,P31040	Pred	1.65356e-05	0.000316001
P07814	EPRS	2058	WikiPathways	TGF-beta Signaling	146	132	132	10	P02751,O43318,P05412,Q92905,Q15750,Q13616,P60953,P46937,P14921,P56945	Pred	8.69807e-07	2.59016e-05
P07814	EPRS	2058	WikiPathways	TLR4 Signaling and Tolerance	146	132	28	4	O43318,O14920,Q15750,Q14164	Pred	0.000169325	0.00212275
P07814	EPRS	2058	WikiPathways	TNF alpha Signaling	146	132	92	13	O43318,P05412,O14920,O00221,Q15750,Q9UKB1,Q13616,Q99558,Q15653,Q13200,P07900,Q9Y572,Q00653	Pred	7.17843e-12	7.11845e-10
P07814	EPRS	2058	WikiPathways	TNF related weak inducer of apoptosis (TWEAK) Signaling	146	132	42	8	O43318,P05412,O14920,Q04206,Q99558,Q15653,Q01201,Q00653	Pred	7.7971e-09	4.0961e-07
P07814	EPRS	2058	WikiPathways	Toll-like Receptor Signaling	146	132	105	9	O15264,O43318,P05412,O14920,Q04206,Q15750,Q14164,Q01201,Q00653	Pred	1.11162e-06	3.20082e-05
P07814	EPRS	2058	WikiPathways	VEGFA-VEGFR2 Signaling	146	132	235	9	P05412,Q04206,Q9UQL6,Q9UKB1,Q9UM54,P60953,P14921,P07900,P56945	Pred	0.000633582	0.00602423
P00734	F2	2147	BioCarta	aspirin blocks signaling pathway involved in platelet activation	49	47	17	2	P25116,Q96RI0	Known; Pred	0.00166665	0.0126155
P00734	F2	2147	BioCarta	extrinsic prothrombin activation	49	47	13	7	P02671,P12259,P07225,P02679,P25116,P04070,P02675	Known; Pred	8.29027e-15	1.28687e-12
P00734	F2	2147	BioCarta	fibrinolysis	49	47	14	8	P00750,P02671,P02679,P00749,P25116,P02675,P05121,Q96IY4	Known; Pred	4.4479e-17	9.33248e-15
P00734	F2	2147	BioCarta	intrinsic prothrombin activation	49	47	23	12	P00451,P02671,P03951,P12259,P01042,P07225,P02679,P00740,P25116,P04070,P02675,P05155	Known; Pred	1.34915e-24	6.31008e-22
P00734	F2	2147	BioCarta	platelet amyloid precursor protein	49	47	6	4	P00750,P00749,P00740,P05121	Pred	2.19927e-09	1.31966e-07
P00734	F2	2147	BioCarta	thrombin signaling and protease-activated receptors	49	47	27	2	P25116,Q96RI0	Known; Pred	0.00420402	0.0246801
P00734	F2	2147	KEGG	Complement and coagulation cascades	49	47	79	24	O00254,P00488,P00451,P01008,P00750,P02671,P03951,P12259,P01042,P07225,P02679,P00749,P05154,P00740,P25116,P05546,P04070,P13671,P02675,P07204,P05121,P05155,Q96IY4,Q96RI0	Known; Pred	1.75624e-42	2.0566e-39
P00734	F2	2147	KEGG	ECM-receptor interaction	49	47	80	6	P07359,P02751,P07996,P10451,P08514,P40197	Pred	3.84617e-07	1.27892e-05
P00734	F2	2147	KEGG	Platelet activation	49	47	121	8	P07359,P02671,P02679,P08514,P25116,P02675,P40197,Q96RI0	Pred	1.00193e-08	5.12098e-07
P00734	F2	2147	Panther_Pathway	Blood_coagulation	49	47	38	19	P00451,P01008,P00750,P07359,P02671,P01042,P07225,P02679,P00749,P08514,P22891,P00740,P25116,P04070,P02675,P40197,P07204,P05121,Q96RI0	Known; Pred	1.84201e-38	1.8484e-35
P00734	F2	2147	Panther_Pathway	Plasminogen_activating_cascade	49	47	16	7	P00750,P02671,P02679,P00749,P02675,P05121,Q96IY4	Pred	5.48248e-14	7.62608e-12
P00734	F2	2147	PharmGKB	Platelet_Aggregation_Inhibitor_Pathway_Pharmacodynamics	49	47	50	7	P02671,P02679,P08514,P25116,P02675,P40197,Q96RI0	Known; Pred	4.36883e-10	3.05918e-08
P00734	F2	2147	PharmGKB	Warfarin_Pathway_Pharmacodynamics	49	47	15	5	P38435,P07225,P22891,P00740,P04070	Known; Pred	1.4196e-09	8.87932e-08
P00734	F2	2147	PID	Alpha4 beta1 integrin signaling events	49	47	34	3	P02751,P07996,P10451	Pred	0.000241939	0.00282684
P00734	F2	2147	PID	Alpha9 beta1 integrin signaling events	49	47	25	3	P00488,P02751,P10451	Pred	9.51278e-05	0.00133273
P00734	F2	2147	PID	Beta1 integrin cell surface interactions	49	47	66	8	P00488,P02671,P02751,P07996,P02679,P00749,P10451,P02675	Pred	7.40687e-11	6.06103e-09
P00734	F2	2147	PID	Beta2 integrin cell surface interactions	49	47	30	8	P00750,P07359,P02671,P01042,P02679,P00749,P04070,P02675	Pred	8.30764e-14	1.12868e-11
P00734	F2	2147	PID	Beta3 integrin cell surface interactions	49	47	43	8	P02671,P02751,P07996,P02679,P00749,P10451,P08514,P02675	Pred	1.98821e-12	2.17174e-10
P00734	F2	2147	PID	PAR1-mediated thrombin signaling events	49	47	43	2	O00254,P25116	Known; Pred	0.0104275	0.0456847
P00734	F2	2147	PID	PAR4-mediated thrombin signaling events	49	47	15	2	O00254,Q96RI0	Known; Pred	0.00129267	0.0104062
P00734	F2	2147	PID	Syndecan-4-mediated signaling events	49	47	32	2	P02751,P07996	Known; Pred	0.0058732	0.0311033
P00734	F2	2147	PID	Urokinase-type plasminogen activator (uPA) and uPAR-mediated signaling	49	47	43	6	P02671,P02751,P02679,P00749,P02675,P05121	Pred	8.62214e-09	4.48272e-07
P00734	F2	2147	REACTOME	Cell surface interactions at the vascular wall	49	47	158	4	P02751,P07225,P04070,P07204	Known; Pred	0.00245734	0.0167642
P00734	F2	2147	REACTOME	Class A/1 (Rhodopsin-like receptors)	49	47	290	5	O00254,P01042,P55085,P25116,Q96RI0	Known; Pred	0.0037364	0.0226785
P00734	F2	2147	REACTOME	Common Pathway of Fibrin Clot Formation	49	47	22	14	P00488,P00451,P01008,P02671,P12259,P07225,P02679,P05154,P25116,P07093,P05546,P04070,P02675,P07204	Known; Pred	2.25055e-30	1.55497e-27
P00734	F2	2147	REACTOME	Complement cascade	49	47	87	4	P07225,P13671,P05155,Q96IY4	Known; Pred	0.000263661	0.00302713
P00734	F2	2147	REACTOME	Dissolution of Fibrin Clot	49	47	13	6	P00750,P00749,P50452,P07093,P35237,P05121	Pred	2.63146e-12	2.81723e-10
P00734	F2	2147	REACTOME	ECM proteoglycans	49	47	50	3	P02751,P08514,P05121	Pred	0.000761123	0.00694442
P00734	F2	2147	REACTOME	Extracellular matrix organization	49	47	266	8	P02671,P02751,P07996,P02679,P10451,P08514,P02675,P05121	Pred	4.22197e-06	9.98092e-05
P00734	F2	2147	REACTOME	Formation of Fibrin Clot (Clotting Cascade)	49	47	39	21	P00488,P00451,P01008,P07359,P02671,P03951,P12259,P01042,P07225,P02679,P05154,P00740,P25116,P07093,Q07021,P05546,P04070,P02675,P40197,P07204,P05155	Known; Pred	1.45217e-43	1.77179e-40
P00734	F2	2147	REACTOME	G alpha (q) signalling events	49	47	195	5	O00254,P01042,P55085,P25116,Q96RI0	Known; Pred	0.000650948	0.00614925
P00734	F2	2147	REACTOME	Gamma carboxylation, hypusine formation and arylsulfatase activation	49	47	36	5	P38435,P07225,P22891,P00740,P04070	Known; Pred	1.68444e-07	6.22772e-06
P00734	F2	2147	REACTOME	Gamma-carboxylation of protein precursors	49	47	9	5	P38435,P07225,P22891,P00740,P04070	Known; Pred	6.05309e-11	5.04603e-09
P00734	F2	2147	REACTOME	Gamma-carboxylation, transport, and amino-terminal cleavage of proteins	49	47	11	5	P38435,P07225,P22891,P00740,P04070	Known; Pred	2.20758e-10	1.64378e-08
P00734	F2	2147	REACTOME	GPCR ligand binding	49	47	363	5	O00254,P01042,P55085,P25116,Q96RI0	Known; Pred	0.00951679	0.0430982
P00734	F2	2147	REACTOME	Hemostasis	49	47	601	32	O00254,P00488,P00451,P01008,P00750,P07359,P02671,P03951,P12259,P02768,P02751,P07996,P01042,P07225,P02679,P00749,P50452,P08514,P05154,P00740,P25116,P07093,Q07021,P05546,P35237,P04070,P02675,P40197,P07204,P05121,P05155,Q96RI0	Known; Pred	2.90838e-32	2.21898e-29
P00734	F2	2147	REACTOME	Innate Immune System	49	47	1005	9	P02671,P07225,P02679,P00749,P35237,P13671,P02675,P05155,Q96IY4	Known; Pred	0.00871432	0.0405533
P00734	F2	2147	REACTOME	Integrin alphaIIb beta3 signaling	49	47	26	5	P02671,P02751,P02679,P08514,P02675	Pred	3.01909e-08	1.37028e-06
P00734	F2	2147	REACTOME	Integrin cell surface interactions	49	47	77	7	P02671,P02751,P07996,P02679,P10451,P08514,P02675	Pred	9.78162e-09	5.01384e-07
P00734	F2	2147	REACTOME	Integrin signaling	49	47	26	5	P02671,P02751,P02679,P08514,P02675	Pred	3.01909e-08	1.37028e-06
P00734	F2	2147	REACTOME	Intrinsic Pathway of Fibrin Clot Formation	49	47	22	13	P00451,P01008,P07359,P03951,P01042,P05154,P00740,P07093,Q07021,P05546,P04070,P40197,P05155	Known; Pred	1.33911e-27	7.88131e-25
P00734	F2	2147	REACTOME	Metabolism of proteins	49	47	1849	19	P00451,P01008,P02671,P38435,P12259,P02768,P02751,P07996,P01042,P07225,P02679,P10451,P22891,P00740,P24593,P05546,P17936,P04070,Q96IY4	Known; Pred	8.89266e-06	0.000187413
P00734	F2	2147	REACTOME	Oncogenic MAPK signaling	49	47	80	5	P02671,P02751,P02679,P08514,P02675	Pred	9.54505e-06	0.000199013
P00734	F2	2147	REACTOME	Paradoxical activation of RAF signaling by kinase inactive BRAF	49	47	45	5	P02671,P02751,P02679,P08514,P02675	Pred	5.32866e-07	1.6981e-05
P00734	F2	2147	REACTOME	Peptide ligand-binding receptors	49	47	177	5	O00254,P01042,P55085,P25116,Q96RI0	Known; Pred	0.000418664	0.00435675
P00734	F2	2147	REACTOME	Platelet activation, signaling and aggregation	49	47	248	19	O00254,P00488,P00451,P07359,P02671,P12259,P02768,P02751,P07996,P01042,P07225,P02679,P08514,P25116,P02675,P40197,P05121,P05155,Q96RI0	Known; Pred	4.27964e-21	1.45476e-18
P00734	F2	2147	REACTOME	Platelet Aggregation (Plug Formation)	49	47	36	7	P07359,P02671,P02751,P02679,P08514,P02675,P40197	Known; Pred	3.79121e-11	3.28881e-09
P00734	F2	2147	REACTOME	Platelet degranulation	49	47	120	14	P00488,P00451,P02671,P12259,P02768,P02751,P07996,P01042,P07225,P02679,P08514,P02675,P05121,P05155	Pred	3.73393e-18	9.00341e-16
P00734	F2	2147	REACTOME	Post-translational protein modification	49	47	1322	18	P00451,P01008,P02671,P38435,P12259,P02768,P02751,P07996,P01042,P07225,P02679,P10451,P22891,P00740,P24593,P05546,P17936,P04070	Known; Pred	2.9026e-07	1.0004e-05
P00734	F2	2147	REACTOME	Post-translational protein phosphorylation	49	47	106	12	P01008,P02671,P12259,P02768,P02751,P01042,P02679,P10451,P24593,P05546,P17936,P04070	Pred	1.78642e-15	3.03017e-13
P00734	F2	2147	REACTOME	Regulation of Complement cascade	49	47	77	4	P07225,P13671,P05155,Q96IY4	Known; Pred	0.000164567	0.00207289
P00734	F2	2147	REACTOME	Regulation of Insulin-like Growth Factor (IGF) transport and uptake by Insulin-like Growth Factor Binding Proteins (IGFBPs)	49	47	123	12	P01008,P02671,P12259,P02768,P02751,P01042,P02679,P10451,P24593,P05546,P17936,P04070	Known; Pred	1.11907e-14	1.71122e-12
P00734	F2	2147	REACTOME	Regulation of TLR by endogenous ligand	49	47	19	3	P02671,P02679,P02675	Pred	4.06898e-05	0.000666431
P00734	F2	2147	REACTOME	Removal of aminoterminal propeptides from gamma-carboxylated proteins	49	47	10	4	P07225,P22891,P00740,P04070	Known; Pred	3.04665e-08	1.38089e-06
P00734	F2	2147	REACTOME	Response to elevated platelet cytosolic Ca2+	49	47	125	14	P00488,P00451,P02671,P12259,P02768,P02751,P07996,P01042,P07225,P02679,P08514,P02675,P05121,P05155	Pred	6.75196e-18	1.57109e-15
P00734	F2	2147	REACTOME	Signal Transduction	49	47	2161	15	O00254,P00750,P02671,P02751,P07996,P01042,P02679,P55085,P10451,P08514,P25116,P02675,P05121,Q96RI0,Q04756	Known; Pred	0.00698375	0.0349424
P00734	F2	2147	REACTOME	Signaling by BRAF and RAF fusions	49	47	64	5	P02671,P02751,P02679,P08514,P02675	Pred	3.16009e-06	7.8149e-05
P00734	F2	2147	REACTOME	Signaling by moderate kinase activity BRAF mutants	49	47	45	5	P02671,P02751,P02679,P08514,P02675	Pred	5.32866e-07	1.6981e-05
P00734	F2	2147	REACTOME	Signaling by PDGF	49	47	54	3	P00750,P07996,P10451	Pred	0.000953557	0.00826444
P00734	F2	2147	REACTOME	Signaling by RAS mutants	49	47	58	5	P02671,P02751,P02679,P08514,P02675	Pred	1.92995e-06	5.12924e-05
P00734	F2	2147	REACTOME	Thrombin signalling through proteinase activated receptors (PARs)	49	47	31	3	O00254,P25116,Q96RI0	Known; Pred	0.000183118	0.00226156
P00734	F2	2147	REACTOME	Transport of gamma-carboxylated protein precursors from the endoplasmic reticulum to the Golgi apparatus	49	47	9	4	P07225,P22891,P00740,P04070	Known; Pred	1.83282e-08	8.77883e-07
P00734	F2	2147	SMPDB	Acenocoumarol Action Pathway	49	47	20	10	P00488,P00451,P00750,P02671,P38435,P03951,P12259,P02679,P00740,P02675	Known; Pred	2.35891e-20	7.39586e-18
P00734	F2	2147	SMPDB	Alteplase Action Pathway	49	47	20	10	P00488,P00451,P00750,P02671,P38435,P03951,P12259,P02679,P00740,P02675	Known; Pred	2.35891e-20	7.39586e-18
P00734	F2	2147	SMPDB	Aminocaproic Acid Action Pathway	49	47	20	10	P00488,P00451,P00750,P02671,P38435,P03951,P12259,P02679,P00740,P02675	Known; Pred	2.35891e-20	7.39586e-18
P00734	F2	2147	SMPDB	Anistreplase Action Pathway	49	47	20	10	P00488,P00451,P00750,P02671,P38435,P03951,P12259,P02679,P00740,P02675	Known; Pred	2.35891e-20	7.39586e-18
P00734	F2	2147	SMPDB	Aprotinin Action Pathway	49	47	20	10	P00488,P00451,P00750,P02671,P38435,P03951,P12259,P02679,P00740,P02675	Known; Pred	2.35891e-20	7.39586e-18
P00734	F2	2147	SMPDB	Ardeparin Action Pathway	49	47	21	11	P00488,P00451,P01008,P00750,P02671,P38435,P03951,P12259,P02679,P00740,P02675	Known; Pred	1.27783e-22	5.02467e-20
P00734	F2	2147	SMPDB	Argatroban Action Pathway	49	47	20	10	P00488,P00451,P00750,P02671,P38435,P03951,P12259,P02679,P00740,P02675	Known; Pred	2.35891e-20	7.39586e-18
P00734	F2	2147	SMPDB	Bivalirudin Action Pathway	49	47	20	10	P00488,P00451,P00750,P02671,P38435,P03951,P12259,P02679,P00740,P02675	Known; Pred	2.35891e-20	7.39586e-18
P00734	F2	2147	SMPDB	Coagulation	49	47	20	10	P00488,P00451,P00750,P02671,P38435,P03951,P12259,P02679,P00740,P02675	Known; Pred	2.35891e-20	7.39586e-18
P00734	F2	2147	SMPDB	Dicoumarol Action Pathway	49	47	20	10	P00488,P00451,P00750,P02671,P38435,P03951,P12259,P02679,P00740,P02675	Known; Pred	2.35891e-20	7.39586e-18
P00734	F2	2147	SMPDB	Dicumarol Action Pathway	49	47	20	10	P00488,P00451,P00750,P02671,P38435,P03951,P12259,P02679,P00740,P02675	Known; Pred	2.35891e-20	7.39586e-18
P00734	F2	2147	SMPDB	Enoxaparin Action Pathway	49	47	21	11	P00488,P00451,P01008,P00750,P02671,P38435,P03951,P12259,P02679,P00740,P02675	Known; Pred	1.27783e-22	5.02467e-20
P00734	F2	2147	SMPDB	Fondaparinux Action Pathway	49	47	21	11	P00488,P00451,P01008,P00750,P02671,P38435,P03951,P12259,P02679,P00740,P02675	Known; Pred	1.27783e-22	5.02467e-20
P00734	F2	2147	SMPDB	Heparin Action Pathway	49	47	21	11	P00488,P00451,P01008,P00750,P02671,P38435,P03951,P12259,P02679,P00740,P02675	Known; Pred	1.27783e-22	5.02467e-20
P00734	F2	2147	SMPDB	Lepirudin Action Pathway	49	47	20	10	P00488,P00451,P00750,P02671,P38435,P03951,P12259,P02679,P00740,P02675	Known; Pred	2.35891e-20	7.39586e-18
P00734	F2	2147	SMPDB	Phenindione Action Pathway	49	47	20	10	P00488,P00451,P00750,P02671,P38435,P03951,P12259,P02679,P00740,P02675	Known; Pred	2.35891e-20	7.39586e-18
P00734	F2	2147	SMPDB	Phenprocoumon Action Pathway	49	47	20	10	P00488,P00451,P00750,P02671,P38435,P03951,P12259,P02679,P00740,P02675	Known; Pred	2.35891e-20	7.39586e-18
P00734	F2	2147	SMPDB	Reteplase Action Pathway	49	47	20	10	P00488,P00451,P00750,P02671,P38435,P03951,P12259,P02679,P00740,P02675	Known; Pred	2.35891e-20	7.39586e-18
P00734	F2	2147	SMPDB	Streptokinase Action Pathway	49	47	20	10	P00488,P00451,P00750,P02671,P38435,P03951,P12259,P02679,P00740,P02675	Known; Pred	2.35891e-20	7.39586e-18
P00734	F2	2147	SMPDB	Tenecteplase Action Pathway	49	47	20	10	P00488,P00451,P00750,P02671,P38435,P03951,P12259,P02679,P00740,P02675	Known; Pred	2.35891e-20	7.39586e-18
P00734	F2	2147	SMPDB	Tranexamic Acid Action Pathway	49	47	20	10	P00488,P00451,P00750,P02671,P38435,P03951,P12259,P02679,P00740,P02675	Known; Pred	2.35891e-20	7.39586e-18
P00734	F2	2147	SMPDB	Urokinase Action Pathway	49	47	20	10	P00488,P00451,P00750,P02671,P38435,P03951,P12259,P02679,P00740,P02675	Known; Pred	2.35891e-20	7.39586e-18
P00734	F2	2147	SMPDB	Warfarin Action Pathway	49	47	20	10	P00488,P00451,P00750,P02671,P38435,P03951,P12259,P02679,P00740,P02675	Known; Pred	2.35891e-20	7.39586e-18
P00734	F2	2147	SMPDB	Ximelagatran Action Pathway	49	47	20	10	P00488,P00451,P00750,P02671,P38435,P03951,P12259,P02679,P00740,P02675	Known; Pred	2.35891e-20	7.39586e-18
P00734	F2	2147	WikiPathways	Blood Clotting Cascade	49	47	23	10	P00451,P00750,P02671,P03951,P12259,P02679,P00749,P00740,P02675,P05121	Known; Pred	1.44943e-19	4.14914e-17
P00734	F2	2147	WikiPathways	Complement and Coagulation Cascades	49	47	58	18	P00451,P01008,P00750,P12259,P01042,P07225,P00749,P05154,P00740,P25116,P05546,P04070,P13671,P02675,P07204,P05121,P05155,Q96IY4	Known; Pred	1.00724e-31	7.51397e-29
P00734	F2	2147	WikiPathways	Folate Metabolism	49	47	65	3	P00750,P02768,P05121	Known; Pred	0.00163339	0.0124172
P00734	F2	2147	WikiPathways	Human Complement System	49	47	95	13	P00488,P02671,P03951,P02768,P07996,P07225,P02679,P10451,P08514,Q07021,P13671,P02675,P05155	Pred	7.86767e-18	1.8165e-15
P00734	F2	2147	WikiPathways	Osteopontin Signaling	49	47	13	2	P00749,P10451	Pred	0.000964683	0.00834411
P00734	F2	2147	WikiPathways	Selenium Micronutrient Network	49	47	82	3	P00750,P02768,P05121	Known; Pred	0.00317325	0.0201878
P00734	F2	2147	WikiPathways	Senescence and Autophagy in Cancer	49	47	104	7	P00750,P02751,P07996,P00749,P24593,P17936,P05121	Pred	8.03518e-08	3.24427e-06
P00734	F2	2147	WikiPathways	TGF-beta Receptor Signaling	49	47	54	3	P07996,P10451,P05121	Pred	0.000953557	0.00826444
P00734	F2	2147	WikiPathways	Vitamin B12 Metabolism	49	47	50	3	P00750,P02768,P05121	Known; Pred	0.000761123	0.00694442
P00734	F2	2147	WikiPathways	Vitamin D Receptor	49	47	171	5	P01042,P10451,P24593,P17936,P07204	Pred	0.000357341	0.00385168
P98174	FGD1	2245	KEGG	Bacterial invasion of epithelial cells	17	16	74	3	P60953,Q14247,Q92556	Pred	9.28313e-05	0.00130531
P98174	FGD1	2245	KEGG	Shigellosis	17	16	63	4	P60953,Q14247,Q92556,Q9Y297	Pred	8.57773e-07	2.55956e-05
P98174	FGD1	2245	KEGG	Tight junction	17	16	161	3	P60953,Q14247,Q8IY33	Pred	0.000915975	0.00801991
P98174	FGD1	2245	PID	E-cadherin signaling in the nascent adherens junction	17	16	36	2	P60953,Q14247	Pred	0.000865783	0.00766869
P98174	FGD1	2245	PID	N-cadherin signaling events	17	16	36	2	P60953,Q14247	Pred	0.000865783	0.00766869
P98174	FGD1	2245	PID	Netrin-mediated signaling events	17	16	33	2	P60953,Q92556	Pred	0.000727166	0.00669826
P01275	GCG	2641	KEGG	Insulin secretion	16	14	82	2	P43220,P01308	Known; Pred	0.00337653	0.0211126
P01275	GCG	2641	KEGG	Neuroactive ligand-receptor interaction	16	14	262	4	O95838,P48546,P43220,P47871	Pred	0.000135386	0.00177393
P01275	GCG	2641	KEGG	Protein digestion and absorption	16	14	78	3	P27487,Q16820,Q16819	Pred	7.12134e-05	0.00105413
P01275	GCG	2641	KEGG	Type I diabetes mellitus	16	14	39	2	P16870,P01308	Pred	0.000773491	0.00702362
P01275	GCG	2641	PID	Arf6 trafficking events	16	14	47	2	P16870,P01308	Pred	0.00112288	0.00935428
P01275	GCG	2641	REACTOME	Class B/2 (Secretin family receptors)	16	14	55	4	O95838,P48546,P43220,P47871	Known; Pred	2.73423e-07	9.50709e-06
P01275	GCG	2641	REACTOME	G alpha (s) signalling events	16	14	180	5	O95838,P32121,P48546,P43220,P47871	Known; Pred	8.52907e-07	2.54689e-05
P01275	GCG	2641	REACTOME	Glucagon-type ligand receptors	16	14	32	4	O95838,P48546,P43220,P47871	Known; Pred	2.92391e-08	1.33209e-06
P01275	GCG	2641	REACTOME	GPCR downstream signalling	16	14	683	5	O95838,P32121,P48546,P43220,P47871	Known; Pred	0.000520453	0.00516838
P01275	GCG	2641	REACTOME	GPCR ligand binding	16	14	363	4	O95838,P48546,P43220,P47871	Known; Pred	0.000471604	0.00478831
P01275	GCG	2641	REACTOME	Integration of energy metabolism	16	14	89	2	P43220,P47871	Known; Pred	0.00396446	0.0236724
P01275	GCG	2641	REACTOME	Peptide hormone metabolism	16	14	73	2	P27487,P01308	Known; Pred	0.00268671	0.0179076
P01275	GCG	2641	REACTOME	Signaling by GPCR	16	14	707	5	O95838,P32121,P48546,P43220,P47871	Known; Pred	0.000610092	0.00585347
P01275	GCG	2641	WikiPathways	Glucose Homeostasis	16	14	1	1	P01308	Pred	0.0010723	0.00903886
P01275	GCG	2641	WikiPathways	GPCRs, Class B Secretin-like	16	14	21	4	O95838,P48546,P43220,P47871	Pred	4.89937e-09	2.70647e-07
P15104	GLUL	2752	ACSN2	CORE	45	33	65	3	Q09472,P62993,P19838	Pred	0.000577567	0.00560679
P15104	GLUL	2752	BioCarta	cbl mediated ligand-induced downregulation of egf receptors	45	33	8	2	P00533,P62993	Pred	0.000171833	0.00214669
P15104	GLUL	2752	BioCarta	egf signaling	45	33	20	2	P00533,P62993	Pred	0.00114409	0.00949656
P15104	GLUL	2752	BioCarta	map kinase inactivation of smrt corepressor	45	33	12	2	P00533,P62993	Pred	0.00040248	0.00422243
P15104	GLUL	2752	BioCarta	role of erbb2 in signal transduction and oncology	45	33	28	3	P00533,Q09472,P62993	Pred	4.61657e-05	0.000740007
P15104	GLUL	2752	BioCarta	sprouty regulation of tyrosine kinase signals	45	33	20	2	P00533,P62993	Pred	0.00114409	0.00949656
P15104	GLUL	2752	BioCarta	sumoylation by ranbp2 regulates transcriptional repression	45	33	14	2	O75925,O75928	Pred	0.000553181	0.00542102
P15104	GLUL	2752	BioCarta	tgf beta signaling	45	33	20	2	P12757,Q09472	Pred	0.00114409	0.00949656
P15104	GLUL	2752	IPAVS	ANG_II_and_JAK_STAT_interactions_in_mediating_cardiac_myocyte_function	45	33	226	5	P00533,O75925,O75928,P62993,Q9Y6X2	Pred	0.000237606	0.00278679
P15104	GLUL	2752	IPAVS	EGF_receptor_transactivation_in_Cardiac_Hypertrophy	45	33	47	3	P00533,P62993,P19838	Pred	0.000221148	0.00263041
P15104	GLUL	2752	IPAVS	GP130_JAK_STAT	45	33	251	6	P00533,O75925,O75928,P62993,P19838,Q9Y6X2	Pred	3.40709e-05	0.000576242
P15104	GLUL	2752	IPAVS	JAK_STAT_pathway_in_postconditioning_ischemia	45	33	183	4	O75925,O75928,P19838,Q9Y6X2	Pred	0.00111231	0.00928731
P15104	GLUL	2752	KEGG	Acute myeloid leukemia	45	33	66	3	P62993,Q03181,P19838	Pred	0.00060403	0.00580846
P15104	GLUL	2752	KEGG	Gap junction	45	33	84	3	P00533,P62993,P28223	Pred	0.00121944	0.00997198
P15104	GLUL	2752	KEGG	Hepatitis C	45	33	150	4	P00533,O75925,P62993,P19838	Pred	0.000528503	0.0052309
P15104	GLUL	2752	KEGG	JAK-STAT signaling	45	33	160	6	P00533,O75925,O75928,Q09472,P62993,Q9Y6X2	Pred	2.59753e-06	6.60867e-05
P15104	GLUL	2752	KEGG	MicroRNAs in cancer	45	33	148	5	P00533,Q09472,P62993,P63279,P19838	Pred	3.21419e-05	0.000549092
P15104	GLUL	2752	KEGG	Prostate cancer	45	33	96	4	P00533,Q09472,P62993,P19838	Pred	9.53794e-05	0.00133549
P15104	GLUL	2752	KEGG	RIG-I-like receptor signaling	45	33	69	3	Q14258,Q96G74,P19838	Pred	0.000688042	0.00641872
P15104	GLUL	2752	KEGG	Ubiquitin mediated proteolysis	45	33	137	4	O75925,O75928,P63279,Q9Y6X2	Pred	0.000374899	0.00399894
P15104	GLUL	2752	NetPath	AndrogenReceptor	45	33	142	4	P00533,Q09472,P63279,Q9Y6X2	Pred	0.000429547	0.00444721
P15104	GLUL	2752	NetPath	EGFR1	45	33	455	6	P00533,P63167,P62993,Q9H422,P19838,Q9Y6X2	Pred	0.000861913	0.0076416
P15104	GLUL	2752	NetPath	Gastrin	45	33	41	3	P00533,P62993,P19838	Pred	0.000146896	0.001893
P15104	GLUL	2752	NetPath	IL4	45	33	63	3	Q09472,P62993,P19838	Pred	0.000526895	0.00521901
P15104	GLUL	2752	NetPath	IL6	45	33	74	4	Q09472,P62993,P19838,Q9Y6X2	Pred	3.43539e-05	0.000579711
P15104	GLUL	2752	NetPath	Oncostatin_M	45	33	38	4	Q09472,P62993,P19838,Q9Y6X2	Pred	2.34955e-06	6.06592e-05
P15104	GLUL	2752	NetPath	Prolactin	45	33	68	3	P00533,P62993,P19838	Pred	0.000659259	0.00620874
P15104	GLUL	2752	NetPath	TNFalpha	45	33	233	5	P00533,Q09472,P62993,P63279,P19838	Pred	0.000273669	0.00311905
P15104	GLUL	2752	OntoCancro	Apoptosis	45	33	1961	17	P00533,P12757,P0CG48,P10809,O75925,P05549,Q09472,P63167,P62993,P63279,Q99714,Q9UKL3,Q03181,Q13569,P49736,Q9H422,P19838	Pred	9.86651e-07	2.88786e-05
P15104	GLUL	2752	OntoCancro	Base.excision.repair..BER.	45	33	1961	17	P00533,P12757,P0CG48,P10809,O75925,P05549,Q09472,P63167,P62993,P63279,Q99714,Q9UKL3,Q03181,Q13569,P49736,Q9H422,P19838	Pred	9.86651e-07	2.88786e-05
P15104	GLUL	2752	OntoCancro	Cell.Cycle	45	33	1961	17	P00533,P12757,P0CG48,P10809,O75925,P05549,Q09472,P63167,P62993,P63279,Q99714,Q9UKL3,Q03181,Q13569,P49736,Q9H422,P19838	Pred	9.86651e-07	2.88786e-05
P15104	GLUL	2752	OntoCancro	Chromosome.Stability	45	33	1961	17	P00533,P12757,P0CG48,P10809,O75925,P05549,Q09472,P63167,P62993,P63279,Q99714,Q9UKL3,Q03181,Q13569,P49736,Q9H422,P19838	Pred	9.86651e-07	2.88786e-05
P15104	GLUL	2752	OntoCancro	Expanded.Apoptosis	45	33	1961	17	P00533,P12757,P0CG48,P10809,O75925,P05549,Q09472,P63167,P62993,P63279,Q99714,Q9UKL3,Q03181,Q13569,P49736,Q9H422,P19838	Pred	9.86651e-07	2.88786e-05
P15104	GLUL	2752	OntoCancro	Homologous.recombination..HR.	45	33	1961	17	P00533,P12757,P0CG48,P10809,O75925,P05549,Q09472,P63167,P62993,P63279,Q99714,Q9UKL3,Q03181,Q13569,P49736,Q9H422,P19838	Pred	9.86651e-07	2.88786e-05
P15104	GLUL	2752	OntoCancro	Mismatch.repair..MMR.	45	33	1961	17	P00533,P12757,P0CG48,P10809,O75925,P05549,Q09472,P63167,P62993,P63279,Q99714,Q9UKL3,Q03181,Q13569,P49736,Q9H422,P19838	Pred	9.86651e-07	2.88786e-05
P15104	GLUL	2752	OntoCancro	Non.homologous.end.joining	45	33	1961	17	P00533,P12757,P0CG48,P10809,O75925,P05549,Q09472,P63167,P62993,P63279,Q99714,Q9UKL3,Q03181,Q13569,P49736,Q9H422,P19838	Pred	9.86651e-07	2.88786e-05
P15104	GLUL	2752	OntoCancro	Nucleotide.excision.repair..NER.	45	33	1961	17	P00533,P12757,P0CG48,P10809,O75925,P05549,Q09472,P63167,P62993,P63279,Q99714,Q9UKL3,Q03181,Q13569,P49736,Q9H422,P19838	Pred	9.86651e-07	2.88786e-05
P15104	GLUL	2752	Panther_Pathway	Interferon_gamma_signaling	45	33	28	3	O75925,O75928,Q9Y6X2	Pred	4.61657e-05	0.000740007
P15104	GLUL	2752	Panther_Pathway	JAK_STAT_signaling	45	33	15	3	O75925,O75928,Q9Y6X2	Pred	6.55719e-06	0.000145019
P15104	GLUL	2752	PharmGKB	EGFR_Inhibitor_Pathway_Pharmacodynamics	45	33	67	3	P00533,P62993,P19838	Pred	0.000631258	0.00600508
P15104	GLUL	2752	PID	C-MYB transcription factor network	45	33	83	3	Q09472,P63279,Q9Y6X2	Pred	0.00117791	0.00970578
P15104	GLUL	2752	PID	Coregulation of Androgen receptor activity	45	33	60	3	O75925,P63279,Q9Y6X2	Pred	0.000456387	0.0046692
P15104	GLUL	2752	PID	EGFR-dependent Endothelin signaling events	45	33	9	2	P00533,P62993	Pred	0.000220579	0.00262498
P15104	GLUL	2752	PID	IL6-mediated signaling events	45	33	47	3	O75925,P62993,Q9Y6X2	Pred	0.000221148	0.00263041
P15104	GLUL	2752	PID	Regulation of nuclear SMAD2/3 signaling	45	33	77	3	P12757,Q09472,Q9Y6X2	Pred	0.000947495	0.00821973
P15104	GLUL	2752	PID	Signaling events mediated by HDAC Class I	45	33	56	3	Q09472,P63279,P19838	Pred	0.00037225	0.00397673
P15104	GLUL	2752	PID	Signaling events mediated by TCPTP	45	33	38	3	P00533,O75925,P62993	Pred	0.000116851	0.00157547
P15104	GLUL	2752	PID	Sumoylation by RanBP2 regulates transcriptional repression	45	33	15	3	O75925,O75928,P63279	Pred	6.55719e-06	0.000145019
P15104	GLUL	2752	REACTOME	Activation of the TFAP2 (AP-2) family of transcription factors	45	33	11	2	P05549,Q09472	Pred	0.000335931	0.0036652
P15104	GLUL	2752	REACTOME	Constitutive Signaling by Ligand-Responsive EGFR Cancer Variants	45	33	18	2	P00533,P0CG48	Pred	0.000924209	0.00806508
P15104	GLUL	2752	REACTOME	Cytosolic sensors of pathogen-associated DNA	45	33	62	3	P0CG48,Q09472,P19838	Pred	0.000502668	0.00503589
P15104	GLUL	2752	REACTOME	DDX58/IFIH1-mediated induction of interferon-alpha/beta	45	33	71	5	P0CG48,Q09472,Q14258,Q96G74,P19838	Pred	8.692e-07	2.58871e-05
P15104	GLUL	2752	REACTOME	DNA Repair	45	33	330	7	P0CG48,O75925,Q09472,Q14258,P63279,Q13569,Q9Y6X2	Pred	1.50008e-05	0.000291303
P15104	GLUL	2752	REACTOME	Formation of Incision Complex in GG-NER	45	33	43	4	P0CG48,O75925,P63279,Q9Y6X2	Pred	3.8934e-06	9.31559e-05
P15104	GLUL	2752	REACTOME	Gene expression (Transcription)	45	33	1287	10	P00533,P12757,P0CG48,P10809,P05549,Q09472,P63279,Q03181,Q13569,Q86Z02	Pred	0.000929741	0.00810177
P15104	GLUL	2752	REACTOME	Generic Transcription Pathway	45	33	1064	9	P00533,P12757,P0CG48,P10809,P05549,Q09472,P63279,Q03181,Q86Z02	Pred	0.000983575	0.00846945
P15104	GLUL	2752	REACTOME	Global Genome Nucleotide Excision Repair (GG-NER)	45	33	84	4	P0CG48,O75925,P63279,Q9Y6X2	Pred	5.65936e-05	0.000874127
P15104	GLUL	2752	REACTOME	MAP3K8 (TPL2)-dependent MAPK1/3 activation	45	33	14	2	P0CG48,P19838	Pred	0.000553181	0.00542102
P15104	GLUL	2752	REACTOME	Negative regulators of DDX58/IFIH1 signaling	45	33	27	3	P0CG48,Q14258,Q96G74	Pred	4.12905e-05	0.000674463
P15104	GLUL	2752	REACTOME	NF-kB is activated and signals survival	45	33	13	2	P0CG48,P19838	Pred	0.000474906	0.00481463
P15104	GLUL	2752	REACTOME	NOTCH3 Activation and Transmission of Signal to the Nucleus	45	33	20	2	P00533,P0CG48	Pred	0.00114409	0.00949656
P15104	GLUL	2752	REACTOME	Nucleotide Excision Repair	45	33	110	5	P0CG48,O75925,Q09472,P63279,Q9Y6X2	Pred	7.61938e-06	0.000164627
P15104	GLUL	2752	REACTOME	Ovarian tumor domain proteases	45	33	38	3	P0CG48,Q14258,Q96G74	Pred	0.000116851	0.00157547
P15104	GLUL	2752	REACTOME	p75NTR signals via NF-kB	45	33	16	2	P0CG48,P19838	Pred	0.000727166	0.00669826
P15104	GLUL	2752	REACTOME	Post-translational protein modification	45	33	1322	10	P0CG48,O75925,Q09472,P63167,Q14258,P63279,Q9UKL3,Q13569,Q96G74,Q9Y6X2	Pred	0.00114582	0.00950724
P15104	GLUL	2752	REACTOME	Regulation of TP53 Activity through Methylation	45	33	19	2	P0CG48,Q09472	Pred	0.00103131	0.00878057
P15104	GLUL	2752	REACTOME	Signaling by Ligand-Responsive EGFR Variants in Cancer	45	33	18	2	P00533,P0CG48	Pred	0.000924209	0.00806508
P15104	GLUL	2752	REACTOME	Signaling by NOTCH	45	33	72	3	P00533,P0CG48,Q09472	Pred	0.000779169	0.00706628
P15104	GLUL	2752	REACTOME	Signaling by NOTCH3	45	33	37	3	P00533,P0CG48,Q09472	Pred	0.000107811	0.00147551
P15104	GLUL	2752	REACTOME	SUMO E3 ligases SUMOylate target proteins	45	33	159	6	O75925,Q09472,P63279,Q9UKL3,Q13569,Q9Y6X2	Pred	2.50459e-06	6.40565e-05
P15104	GLUL	2752	REACTOME	SUMOylation	45	33	165	6	O75925,Q09472,P63279,Q9UKL3,Q13569,Q9Y6X2	Pred	3.10553e-06	7.70156e-05
P15104	GLUL	2752	REACTOME	SUMOylation of DNA damage response and repair proteins	45	33	71	3	O75925,P63279,Q13569	Pred	0.000747988	0.00684723
P15104	GLUL	2752	REACTOME	SUMOylation of intracellular receptors	45	33	21	3	O75925,P63279,Q9Y6X2	Pred	1.897e-05	0.000354322
P15104	GLUL	2752	REACTOME	SUMOylation of transcription cofactors	45	33	38	5	O75925,Q09472,P63279,Q9UKL3,Q9Y6X2	Pred	3.55491e-08	1.57482e-06
P15104	GLUL	2752	REACTOME	SUMOylation of transcription factors	45	33	16	3	O75925,P63279,Q9Y6X2	Pred	8.05649e-06	0.000172649
[truncated: 1,838 more rows]
